# Supplementary material for: Eutrophication forcings on a peri-urban lake ecosystem: Context for integrated watershed to airshed management
Source: PLoS One. 2019 Jul 24;14(7):e0219241. doi: 10.1371/journal.pone.0219241 (PMC6655610; doi:10.1371/journal.pone.0219241)
Supplement: S1 Datasets — (ZIP) [file pone.0219241.s004.zip]

Archive with 5 entries (5 files):
- Data_Submission/discharge_measurements.csv
- Data_Submission/tributary_chemistry.csv
- Data_Submission/tributary_stage_heights.xlsx
- Data_Submission/wet_deposition_chemistry.csv
- Data_Submission/wet_deposition_volume.csv
