# Supplementary material for: Eutrophication forcings on a peri-urban lake ecosystem: Context for integrated watershed to airshed management
Source: PLoS One. 2019 Jul 24;14(7):e0219241. doi: 10.1371/journal.pone.0219241 (PMC6655610; doi:10.1371/journal.pone.0219241)
Supplement: S1 Datasets — (ZIP) [file pone.0219241.s004.zip › Data_Submission/discharge_measurements.csv]

SAMPLE.DATE	SAMPLE.TIME	SAMPLE.TIME.HR.APPROX	STATION	DISCHARGE..M3.S.	DEPTH_m
6/01/11	08:37:00	09:00:00	ASC	0.028773044	0.22
6/15/11	09:28:00	09:00:00	ASC	0.010344569	0.21
6/15/11	10:50:00	11:00:00	SMI	0.170897093	0.17
6/15/11	12:00:00	12:00:00	WAT	0.222324549	0.2
6/16/11	14:00:00	14:00:00	SWE	6.034854758	0.97
6/29/11	14:05:00	14:00:00	ASC	0.050157126	0.2
6/29/11	13:27:00	13:00:00	SMI	0.196821095	0.15
6/29/11	12:08:00	12:00:00	WAT	0.274127747	0.19
7/11/11	08:28:00	08:00:00	ASC	0.02260473	0.18
7/11/11	09:35:00	10:00:00	SMI	0.15926623	0.13
7/11/11	10:42:00	11:00:00	WAT	0.145625401	0.13
7/11/11	14:30:00	14:00:00	SWE	2.864302374	0.88
7/20/11	11:57:00	12:00:00	FRO2	0.77699625	0.41
7/25/11	10:23:00	10:00:00	SMI	0.096714	0.13
7/25/11	08:51:00	09:00:00	ASC	0.01065675	0.18
7/25/11	12:55:00	13:00:00	WAT	0.054296625	0.1
7/25/11	14:30:00	15:00:00	FRO2	0.77699625	0.44
7/26/11	14:30:00	14:00:00	SWE	2.401604	0.83
8/09/11	09:15:00	09:00:00	ASC	0.00196975	0.16
8/09/11	11:02:00	11:00:00	SMI	0.06752375	0.11
8/09/11	13:08:00	13:00:00	WAT	0.019090313	0.06
8/09/11	14:28:00	13:00:00	FRO2	0.482661125	0.35
8/17/11	14:02:00	14:00:00	SWE	1.06735075	0.72
9/07/11	12:00:00	12:00:00	WAT	0	0
9/07/11	10:05:00	10:00:00	ASC	0.00048775	0.13
9/07/11	11:11:00	11:00:00	SMI	0.0655835	0.09
9/07/11	13:00:00	13:00:00	FRO2	0.31660975	0.29
9/07/11	14:05:00	14:00:00	SWE	1.289539375	0.72
9/19/11	12:00:00	12:00:00	WAT	0	0
9/28/11	10:00:00	10:00:00	SMI	0.138369	0.13
9/28/11	12:00:00	12:00:00	WAT	0.065198	0.12
9/28/11	13:00:00	13:00:00	FRO2	0.643171625	0.4
9/28/11	09:00:00	09:00:00	ASC	0.0313685	0.17
9/28/11	14:00:00	14:00:00	SWE	3.216446875	0.95
8/08/12	08:57:00	09:00:00	ASC	0.003745	0.15
8/08/12	13:54:00	14:00:00	SWE	0.94620575	0.74
8/08/12	09:46:00	10:00:00	SMI	0.102	0.1
8/08/12	10:56:00	11:00:00	WAT	0.018649	0.04
8/08/12	12:23:00	12:00:00	FRO2	0.42977125	0.06
9/07/12	15:15:00	15:00:00	SWE	1.2930165	0.72
9/07/12	11:25:00	11:00:00	SMI	0.076418	0.08
9/07/12	13:00:00	13:00:00	WAT	0.00269	0
9/07/12	14:10:00	14:00:00	FRO2	0.3669475	-0.004166667
10/03/12	14:40:00	15:00:00	ASC	0.00141	0.1
10/03/12	15:35:00	15:00:00	SWE	1.130525	0.74
10/03/12	11:15:00	11:00:00	SMI	0.0667775	0.05
10/03/12	12:30:00	12:00:00	WAT	0	0
10/03/12	13:50:00	14:00:00	FRO2	0.24481375	-0.01
11/09/12	09:20:00	09:00:00	ASC	0.0133575	0.14
11/09/12	15:00:00	15:00:00	SWE	3.335785	0.94
11/09/12	10:39:00	11:00:00	SMI	0.1139875	0.09
11/09/12	13:25:00	13:00:00	WAT	0.1051025	0.05
11/09/12	14:35:00	15:00:00	FRO2	0.712698125	0.11
11/30/11	09:55:00	10:00:00	ASC	0.0543325	0.21
11/30/11	11:26:00	11:00:00	SMI	0.146256	0.17
11/30/11	14:18:00	14:00:00	WAT	0.23537225	0.22
12/03/11	11:45:00	12:00:00	FRO2	0.8288045	0.41
11/30/11	16:08:00	16:00:00	SWE	4.373133	1.1
1/11/12	10:00:00	10:00:00	ASC	0.0162675	0.21
1/11/12	14:05:00	14:00:00	WAT	0.190735	0.2
1/11/12	12:45:00	13:00:00	FRO2	1.03716225	0.45
1/11/12	15:30:00	16:00:00	SWE	3.3008925	0.95
1/11/12	11:10:00	11:00:00	SMI	0.131788125	0.16
2/08/12	09:05:00	09:00:00	ASC	0.039691818	0.23
2/08/12	10:34:00	11:00:00	SMI	0.213720959	0.19
2/08/12	11:55:00	12:00:00	WAT	0.184162446	0.27
2/08/12	12:50:00	13:00:00	FRO2	0.973221828	0.44
2/08/12	13:50:00	14:00:00	SWE	3.465968278	0.96
3/07/12	09:42:00	10:00:00	ASC	0.059210125	0.26
3/07/12	13:45:00	14:00:00	SWE	3.744461125	1
3/07/12	14:45:00	11:00:00	SMI	0.189732375	0.2
3/07/12	12:15:00	12:00:00	WAT	0.182609	0.37
4/11/12	09:25:00	09:00:00	ASC	0.036825	0.22
4/11/12	14:00:00	14:00:00	SWE	2.999446	0.91
4/11/12	11:00:00	11:00:00	SMI	0.185217375	0.17
4/11/12	13:00:00	13:00:00	WAT	0.150150375	0.23
5/16/12	09:15:00	09:00:00	ASC	0.0206575	0.19
8/17/11	11:00:00	11:00:00	FRO2	0.3897	0.33
5/16/12	12:00:00	12:00:00	FRO2	3.5693	0.46
6/12/12	12:00:00	12:00:00	FRO2	2.254708125	0.31
9/07/12	10:20:00	09:00:00	ASC	0	0.12
1/21/13	13:45:00	12:00:00	SWE	3.367060625	0.99
1/21/13	12:30:00	12:00:00	SMI	0.20359575	0.16
1/21/13	10:55:00	10:00:00	WAT	0.135499375	0.2
1/21/13	10:00:00	09:00:00	FRO2	0.817477375	0.12
1/21/13	13:10:00	12:00:00	ASC	0.03512625	0.21
7/10/12	14:00:00	14:00:00	SWE	2.63541125	0.88
2/27/13	09:50:00	09:00:00	ASC	0.048005875	0.21
2/27/13	13:45:00	13:00:00	SWE	3.13365875	0.98
2/27/13	10:45:00	11:00:00	SMI	0.211446	0.18
2/27/13	12:20:00	12:00:00	WAT	0.0997775	0.22
2/27/13	13:00:00	12:00:00	FRO2	0.8965925	0.11
5/16/12	10:00:00	10:00:00	SMI	0.1826135	0.15
5/16/12	11:20:00	11:00:00	WAT	0.39167875	0.17
5/16/12	13:22:00	13:00:00	SWE	4.66796	1.08
6/12/12	09:10:00	09:00:00	ASC	0.01208	0.18
6/12/12	10:05:00	10:00:00	SMI	0.15436	0.14
6/12/12	11:15:00	11:00:00	WAT	0.1508025	0.12
6/12/12	13:40:00	14:00:00	SWE	4.19653	0.96
7/10/12	09:10:00	09:00:00	ASC	0.0177365	0.19
7/10/12	10:00:00	09:00:00	SMI	0.106011	0.14
7/10/12	11:16:00	11:00:00	WAT	0.110659375	0.13
7/10/12	12:35:00	12:00:00	FRO2	1.041595	0.21
4/02/13	14:05:00	14:00:00	ASC	0.041123	0.21
4/02/13	13:20:00	12:00:00	SWE	3.838076125	1.03
4/02/13	12:05:00	12:00:00	SMI	0.23072225	0.16
4/02/13	10:45:00	11:00:00	WAT	0.3449735	0.23
4/02/13	15:20:00	15:00:00	FRO2	2.4574145	0.32
5/15/13	10:45:00	08:00:00	ASC	0.0245225	0.19
5/15/13	15:30:00	14:00:00	SWE	7.8801475	1.2
5/15/13	11:45:00	12:00:00	SMI	0.1803825	0.14
5/15/13	13:40:00	12:00:00	WAT	0.36285	0.13
12/14/12	09:45:00	09:00:00	ASC	0.05684	0.19
12/14/12	14:58:00	15:00:00	SWE	3.568135	1.05
12/14/12	11:00:00	11:00:00	SMI	0.2946735	0.16
12/14/12	13:00:00	13:00:00	WAT	0.17823525	0.14
12/14/12	14:20:00	14:00:00	FRO2	0.90235625	0.13
