# Supplementary material for: Eutrophication forcings on a peri-urban lake ecosystem: Context for integrated watershed to airshed management
Source: PLoS One. 2019 Jul 24;14(7):e0219241. doi: 10.1371/journal.pone.0219241 (PMC6655610; doi:10.1371/journal.pone.0219241)
Supplement: S1 Datasets — (ZIP) [file pone.0219241.s004.zip › Data_Submission/tributary_chemistry.csv]

Station	Stn.	Rep.	Date	NO3	DON	NH3	SRP	TP	TP Turb.	TDP	PP	PC	PN	Pnavg	Cond.	Turb.	DO	DO	Temp	DOM365	DOM310	DOM280	DOM254	DOM250	ph
Ascaphus Creek	ASC	1	4/05/11	290.7		3.5	7.3			10.6					77.2	0.95	11.8	100	8	0.014	0.03	0.047	0.06	0.062
Ascaphus Creek	ASC	2	4/05/11																	0.011	0.027	0.041	0.053	0.055
Fin Creek	FIN	1	4/05/11	153.2		5.6	4.6			6.5					92.6	1.8	11.7	100	8.1	0.008	0.019	0.03	0.038	0.04
Fin Creek	FIN	2	4/05/11																	0.01	0.022	0.033	0.042	0.045
Reservoir Creek	RSV	1	4/05/11	552.3		3.7	4.4			7.9					77.7	2.5	10.7	95	8.7	0.012	0.027	0.042	0.054	0.057
Reservoir Creek	RSV	2	4/05/11																	0.01	0.023	0.036	0.046	0.049
Sweltzer Creek	SWE	1	4/05/11
Sweltzer Creek	SWE	2	4/05/11
Smith Falls Creek	SMI	1	4/05/11	173.5		8.2	5			9.1					234	0.45	11.3	99	9.1	0.012	0.028	0.043	0.057	0.059
Smith Falls Creek	SMI	2	4/05/11																	0.011	0.025	0.038	0.051	0.053
Windfall Creek	WIN	1	4/05/11	292.1		5.8	4.1			5.8					208	0.3	11.7	100	8.4	0.006	0.012	0.018	0.023	0.025
Windfall Creek	WIN	2	4/05/11																	0.006	0.013	0.021	0.027	0.029
Teapot Creek	TEA	1	4/05/11	239		4.5	4.1			5.5					163	0.2	11.8	98	7	0.008	0.016	0.024	0.031	0.034
Teapot Creek	TEA	2	4/05/11																	0.01	0.023	0.034	0.043	0.048
Watt Creek	WAT	1	4/05/11	74		8.2	3.1			4.9					169	0.35	11.9	98	6.4	0.005	0.011	0.017	0.022	0.024
Watt Creek	WAT	2	4/05/11																	0.01	0.019	0.028	0.036	0.037
Spring Creek	SPR	1	4/05/11	388.9		16.3	5.8			7.4					242	0.5	7.1	62	8.8	0.008	0.017	0.026	0.032	0.035
Spring Creek	SPR	2	4/05/11																	0.005	0.009	0.014	0.017	0.018
Frost Creek @ Lindell Beach	FRO1	1	4/05/11	509.4		1	3.3			5					137	1.1	12.2	103	7.8	0.014	0.03	0.047	0.06	0.063
Frost Creek @ Lindell Beach	FRO1	2	4/05/11																	0.017	0.038	0.057	0.072	0.075
Frost Creek @ Frost Rd Bridge	FRO2	1	4/05/11
Frost Creek @ Frost Rd Bridge	FRO2	2	4/05/11
Frost Creek Columbia Valley	FRO3	1	4/05/11	30.5		1.3	2.3			4.5					64.5	2	12	96	5.4	0.017	0.04	0.062	0.081	0.084
Frost Creek Columbia Valley	FRO3	2	4/05/11																	0.018	0.04	0.062	0.08	0.083
Ascaphus Creek	ASC	1	18/05/11	378.3	44.1	7.6	5.7	18.7	1.1	12.8	3.7				55.2	1.1	11.6	97	7.2	0.018	0.041	0.061	0.078	0.082
Ascaphus Creek	ASC	2	18/05/11	371.3	48.7	9.1	6.2	15.2	1.8	12.4										0.017	0.039	0.059	0.077	0.08
Fin Creek	FIN	1	18/05/11	194.6	29.7	6.6	3.3	13.1	0.4	9.1	5.5				78.4	2.5	11.4	97	8	0.016	0.032	0.05	0.059	0.062
Fin Creek	FIN	2	18/05/11	194.3	31.9	11.8	3.7	13	0.3	9.6	5.8									0.011	0.024	0.037	0.048	0.05
Reservoir Creek	RSV	1	18/05/11	616.4	37.2	10.4	3.6	14.9	2.1	9.5	8.3				57.6	3.6	11.3	95	7.9	0.023	0.049	0.079	0.095	0.099
Reservoir Creek	RSV	2	18/05/11	615	32.5	14.4	4.5	17.3	2.5	9.9	8.2									0.016	0.037	0.059	0.074	0.077
Sweltzer Creek	SWE	1	18/05/11	103.8	52.5	10.7	2.9	8.9	0	7.2	2.5		24.2	22	150	0.4	12.5	121	14	0.011	0.024	0.041	0.053	0.055
Sweltzer Creek	SWE	2	18/05/11	105.1	69.3	10.6	2.2	7.9	0	6.9	3.3		19.8							0.009	0.02	0.035	0.045	0.046
Smith Falls Creek	SMI	1	18/05/11	166.6	55.4	12.1	4.4	16.9	0	12.6	4.8				224	0.7	11.1	99	10.2	0.015	0.033	0.052	0.066	0.068
Smith Falls Creek	SMI	2	18/05/11	170.5	62.1	12.4	4.4	21.3	0	12.4	4.5									0.02	0.042	0.069	0.083	0.086
Windfall Creek	WIN	1	18/05/11	255	10.7	19.3	2.9	11.9	0	8	3.3				158	1.2	11.7	97	7	0.009	0.018	0.028	0.036	0.038
Windfall Creek	WIN	2	18/05/11	255	7.4	15.7	2.8	11	0	7.8	2.3									0.009	0.018	0.026	0.034	0.036
Teapot Creek	TEA	1	18/05/11	252.2	3.4	4.5	3.2	9.5	0	7.8	8		17.2	17.2	148.1	0.5	11.6	97	7.4	0.006	0.013	0.021	0.025	0.026
Teapot Creek	TEA	2	18/05/11	250.8	11	5.2	3.3	9.4	0	8.7	3		17.2							0.006	0.013	0.02	0.025	0.027
Watt Creek	WAT	1	18/05/11	74.8	8.9	5.2	2.9	11.2	1.1	6.6	6.8		10.2	13.7	109	2.3	11.7	97	7	0.009	0.019	0.03	0.038	0.04
Watt Creek	WAT	2	18/05/11	75.2	5.7	6	2.8	9.3	0.8	6.5	5.3		17.2							0.007	0.016	0.023	0.03	0.031
Spring Creek	SPR	1	18/05/11	375.3	9.7	12.9	4.1	11	0	10.6	2.4				220	0.1	7	61	9.3	0.009	0.018	0.029	0.034	0.035
Spring Creek	SPR	2	18/05/11	372.5	12.4	13	4	11.3	0	11.1	2.5									0.007	0.016	0.026	0.03	0.03
Frost Creek @ Lindell Beach	FRO1	1	18/05/11	316.7	20.6	9.7	3.5	18.1	4.1	7.2	8.6		14	13.7	93.4	4.5	11.7	101	8.7	0.021	0.044	0.064	0.083	0.087
Frost Creek @ Lindell Beach	FRO1	2	18/05/11	316.7	24.8	7.5	3.1	21.4	3.2	8.4	8.4		13.4							0.021	0.043	0.062	0.081	0.084
Frost Creek @ Frost Rd Bridge	FRO2	1	18/05/11	323.7	28.8	7.5	2.9	18.4	4.7	7.1	6.8				92.7	3.5	11.6	99	8.5	0.018	0.038	0.059	0.074	0.076
Frost Creek @ Frost Rd Bridge	FRO2	2	18/05/11	323.7	9.4	8.9	3.5	15.4	2.7	8.2	7.2									0.018	0.038	0.058	0.075	0.078
Frost Creek Columbia Valley	FRO3	1	18/05/11	38.8	21.2	14.1	2.7	12.7	1.9	5.5	9.6		11.5	10.55	54.3	2.6	11.8	98	7.2	0.021	0.049	0.075	0.097	0.101
Frost Creek Columbia Valley	FRO3	2	18/05/11	38.4	42.8	13.8	2.7	11.9	2.2	6.3	4.9		9.6							0.024	0.052	0.079	0.101	0.106
Ascaphus Creek	ASC	1	1/06/11	290.1	15.6	5.3	7.9	13.2	0	11	6.8		12.1	12.75	81.2	0.6	11.2	97	8.8	0.015	0.035	0.055	0.07	0.075
Ascaphus Creek	ASC	2	1/06/11	288.7	25.5	4.8	8.3	13.4	0	11.7	3.9		13.4							0.014	0.033	0.053	0.068	0.073
Fin Creek	FIN	1	1/06/11	127.4	22.4	3.3	4.7	10.5	0	6.5	5.4		28.1	30.3	92.1	1.8	11.2	96	8.5	0.009	0.019	0.031	0.041	0.044
Fin Creek	FIN	2	1/06/11	127.1	16.8	3.1	4.2	11.2	0	6	3.7		32.5							0.008	0.017	0.028	0.036	0.039
Reservoir Creek	RSV	1	1/06/11	440.7	16.3	5	4.9	14.7	0	10.4	9.3				84.7	2.8	10.9	94	8.7	0.012	0.027	0.043	0.056	0.06
Reservoir Creek	RSV	2	1/06/11	442.1	15.1	5.8	5.3	12.8	0	8.5	7									0.013	0.028	0.044	0.058	0.062
Sweltzer Creek	SWE	1	1/06/11	103.5	49.3	5.2	2.6	6.8	0	5.3	4.1				155	0.3	11.2	107	13.4	0.007	0.017	0.03	0.042	0.045
Sweltzer Creek	SWE	2	1/06/11	104.2	65.7	5.1	2.5	7.7	0	5.1	4.2									0.011	0.024	0.043	0.058	0.063
Smith Falls Creek	SMI	1	1/06/11	161.6	63.6	6.8	5.6	13.2	0	11.7	3.9		21	22.3	241	0.65	10.5	96	11	0.015	0.033	0.053	0.069	0.073
Smith Falls Creek	SMI	2	1/06/11	161.8	54.1	7	5.5	13.3	0	11.1	4.9		23.6							0.012	0.027	0.044	0.059	0.063
Windfall Creek	WIN	1	1/06/11	216.2	12.9	4.9	3.2	7	0	6.1	1.7				189	0.45	11.4	96	7.6	0.006	0.013	0.023	0.03	0.032
Windfall Creek	WIN	2	1/06/11	218.9	19.3	4.8	3.6	7.7	0	5.5	2.8									0.008	0.017	0.029	0.036	0.04
Teapot Creek	TEA	1	1/06/11	251	6.2	2.8	4.5	5.7	0	6.1	2.1		15.9	17.5	154	2.2	11.4	95	7.4	0.003	0.008	0.014	0.019	0.021
Teapot Creek	TEA	2	1/06/11	252.4	2	2.6	3.6	7.6	0	5.5	2.2		19.1							0.005	0.012	0.019	0.024	0.027
Watt Creek	WAT	1	1/06/11	49.5	8.1	3.3	2.7	8.4	0	5.4	3.4				99.5	1.6	11.5	95	6.8	0.008	0.016	0.027	0.034	0.037
Watt Creek	WAT	2	1/06/11	48.8	20.2	4	3.6	7.6	0	5.2	3.3									0.008	0.017	0.028	0.036	0.039
Spring Creek	SPR	1	1/06/11	381	9.5	8.5	4.3	9.2	0	7.5	3.4				216	0.15	6.6	57	8.6	0.008	0.018	0.028	0.035	0.039
Spring Creek	SPR	2	1/06/11	381	12	9	4.2	9.6	0	9.2	1.3									0.005	0.012	0.02	0.026	0.029
Frost Creek @ Lindell Beach	FRO1	1	1/06/11	291.8	19.2	4.1	3.2	13.4	1.7	5.2	5.6				88.1	4.5	11.6	96	7	0.019	0.044	0.068	0.088	0.093
Frost Creek @ Lindell Beach	FRO1	2	1/06/11	293.2	12.2	4.6	3	15.6	4.5	6.6	5.6									0.023	0.049	0.077	0.097	0.102
Frost Creek @ Frost Rd Bridge	FRO2	1	1/06/11	297.4	22.2	4.4	3.1	12.2	1.7	6.2	5.3		14	14.35	84.8	3.9	11.6	96	6.8	0.024	0.051	0.078	0.101	0.107
Frost Creek @ Frost Rd Bridge	FRO2	2	1/06/11	297.4	16.4	4.1	3.9	11.8	1.8	8.5	6.7		14.7							0.021	0.046	0.07	0.092	0.097
Frost Creek Columbia Valley	FRO3	1	1/06/11	12.9	45.8	6.3	3.4	12.6	4.1	5.2	3.7				44.7	3	11.6	95	6.1	0.024	0.056	0.087	0.113	0.118
Frost Creek Columbia Valley	FRO3	2	1/06/11	12.3	85.5	6.2	5.7	11.2	3.1	4.7	5.4									0.024	0.055	0.085	0.111	0.117
Ascaphus Creek	ASC	1	15/06/11	280.7	35.6	15.6	14.4	14.8	0	13	2.6				88.2	1.4	11.4	99	9.1	0.016	0.037	0.055	0.067	0.073
Ascaphus Creek	ASC	2	15/06/11	282.1	48.1	15.1	9.7	16	0	13.7	3.2									0.019	0.041	0.062	0.079	0.084
Fin Creek	FIN	1	15/06/11	104.5	56.1	13	4.3	14.1	0	6.4	7.9				95.7	5.3	11.4	98	8.6	0.011	0.023	0.034	0.042	0.046
Fin Creek	FIN	2	15/06/11	103.2	34.9	14	4.2	12.8	0	6.1	8.4									0.01	0.023	0.033	0.04	0.044
Reservoir Creek	RSV	1	15/06/11	335.4	54.1	13.1	5.4	16.7	0	10.2	6.9				76.9	5.7	11.1	96	8.9	0.013	0.027	0.04	0.05	0.053
Reservoir Creek	RSV	2	15/06/11	335.4	51.5	14.8	5	15.8	0	9.4	11.9									0.015	0.033	0.047	0.058	0.063
Sweltzer Creek	SWE	1	15/06/11	84.6	84.1	12.7	2.2	7.5	0	4.8	4.4				15.4	0.9	10.8	109	16.1	0.007	0.017	0.027	0.036	0.039
Sweltzer Creek	SWE	2	15/06/11	84.5	58.6	17.1	2.1	7.6	0	4.5	3.9									0.006	0.016	0.027	0.035	0.038
Smith Falls Creek	SMI	1	15/06/11	119.6	71.1	12.1	6.2	13.5	0	10.9	8.6				245	1.3	10.7	98	11.3	0.018	0.038	0.057	0.073	0.078
Smith Falls Creek	SMI	2	15/06/11	120.5	77.1	14.6	5.1	13.7	0	10.5	14.5									0.016	0.036	0.054	0.069	0.074
Windfall Creek	WIN	1	15/06/11	192.9	23.8	11.5	3.4	6.5	0	5.5	1.7				195	0.65	11.5	98	8.2	0.01	0.019	0.027	0.034	0.038
Windfall Creek	WIN	2	15/06/11	192.9	41.5	12.8	3.5	6.9	0	5.4	1.7									0.006	0.014	0.019	0.024	0.027
Teapot Creek	TEA	1	15/06/11	210.2	76.9	2.7	3.1	11.9	0	5.3	5.1				140.1	0.7	11.6	97	7.6	0.004	0.009	0.012	0.014	0.016
Teapot Creek	TEA	2	15/06/11	236.1	42.6	3.2	3.4	7.1	0	5	1.4									0.005	0.01	0.015	0.017	0.02
Watt Creek	WAT	1	15/06/11	42.9	26.8	4.3	2.8	6	0	5.6	2.5				103.5	2.1	11.7	97	7.2	0.009	0.018	0.026	0.031	0.034
Watt Creek	WAT	2	15/06/11	42.6	31.9	4	3.2	6.3	0	4.6	4.4									0.008	0.018	0.026	0.031	0.034
Spring Creek	SPR	1	15/06/11	345.4	27	12	5	9.3	0	7.7	3.8				223	0.75	7	61	9.1	0.006	0.014	0.021	0.025	0.028
Spring Creek	SPR	2	15/06/11	345.4	25	13.1	4.2	10.1	0	8.2	3.5									0.006	0.014	0.019	0.023	0.027
Frost Creek @ Lindell Beach	FRO1	1	15/06/11	205.5	49.4	2.2	3.4	21.4	3.2	5.4	12.2				68.6	8.4	12	99	6.8	0.031	0.068	0.099	0.125	0.132
Frost Creek @ Lindell Beach	FRO1	2	15/06/11	205.5	53.9	5.7	4	19.5	3.2	5.2	11.9									0.03	0.064	0.093	0.118	0.124
Frost Creek @ Frost Rd Bridge	FRO2	1	15/06/11	201.2	50.4	5.4	2.9	19.6	1.9	4.7	11.8				68.6	8.7	11.8	98	7	0.03	0.066	0.097	0.123	0.13
Frost Creek @ Frost Rd Bridge	FRO2	2	15/06/11	202.7	71.1	4.5	2.9	33.6	2.5	5.9	12.2									0.033	0.071	0.104	0.131	0.137
Frost Creek Columbia Valley	FRO3	1	15/06/11	6.9	81	5	2	25.5	2.2	4.9	11.7				28.6	7.1	11.8	95	5.8	0.033	0.076	0.114	0.146	0.154
Frost Creek Columbia Valley	FRO3	2	15/06/11	6.6	60.5	6.4	2.2	19.3	4.2	6	12.3									0.039	0.083	0.122	0.156	0.164
Ascaphus Creek	ASC	1	29/06/11	306.3	19.2	9.1	9.9	20.8	0	18.6	1.8		29.8	29.2	97.5	1.4	10.8	100	11.9	0.015	0.039	0.061	0.078	0.082
Ascaphus Creek	ASC	2	29/06/11	303.4	41.3	4.7	10.7	22.3	0	18.4	2.4		28.6							0.169	0.042	0.064	0.082	0.087
Fin Creek	FIN	1	29/06/11	96.2	28.2	8.5	5.8	19.2	0	9.9	9.2		50	50.65	102.5	3.1	10.9	100	11.4	0.009	0.025	0.038	0.049	0.053
Fin Creek	FIN	2	29/06/11	96.7	12.8	3.5	5.4	18.6	0	9.8	10.6		51.3							0.007	0.019	0.03	0.039	0.041
Reservoir Creek	RSV	1	29/06/11	319.2	20.5	5.4	7.7	38.5	20.7	10.3	12.9		94.2	93	105.5	7.2	10.6	97	11.4	0.014	0.034	0.051	0.065	0.07
Reservoir Creek	RSV	2	29/06/11	320.6	18.6	7.3	7.1	28.1	10.1	11.4	13.1		91.8							0.015	0.034	0.05	0.064	0.067
Sweltzer Creek	SWE	1	29/06/11	68.1	46.6	5.8	5.6	7.7	0	5.5	4.3		53.1	52.8	160	0.9	10.9	113	17	0.006	0.017	0.03	0.041	0.044
Sweltzer Creek	SWE	2	29/06/11	68.7	52.3	6.3	4.4	7.4	0	5.6	4.1		52.5							0.003	0.013	0.025	0.035	0.037
Smith Falls Creek	SMI	1	29/06/11	107.2	58.3	7.4	6	14.8	0	11.5	4.1		22.4	20.25	264	1	9.9	95	13.7	0.013	0.035	0.056	0.073	0.077
Smith Falls Creek	SMI	2	29/06/11	107.6	56	7.2	6.5	14.7	0	12.1	4.9		18.1							0.012	0.033	0.052	0.068	0.071
Windfall Creek	WIN	1	29/06/11	206.1	8.3	5.7	4.7	6.8	0	6.6	1.7		12.6	10.45	187	0.45	11.2	99	10.3	0.004	0.014	0.022	0.03	0.033
Windfall Creek	WIN	2	29/06/11	206.1	5.7	6.5	4.8	7	0	6.6	1.8		8.3							0.003	0.012	0.019	0.026	0.028
Clear Creek	CLE	1	29/06/11
Clear Creek	CLE	2	29/06/11
Teapot Creek	TEA	1	29/06/11	246.2	0.2	4.6	4.3	13.3	0	6.3	2.6		12.6	13.2	157	2.1	11.5	98	7.9	0	0.005	0.008	0.011	0.013
Teapot Creek	TEA	2	29/06/11	246.2	6.7	2.6	4	12.9	0	6.3	2.5		13.8							0.003	0.011	0.017	0.022	0.025
Watt Creek	WAT	1	29/06/11	47.4	11.1	5.7	3.4	8	0	5.4	9.1		14.4	13.5	102	1.6	11.2	99	9.6	0.006	0.016	0.026	0.033	0.036
Watt Creek	WAT	2	29/06/11	46.8	16.8	3.8	3.6	9.3	0	5.5	10.7		12.6							0.007	0.018	0.028	0.036	0.039
Spring Creek	SPR	1	29/06/11	366.4	1.7	7.7	5.2	10.5	0	9	2.9		6.5	6.15	218	0.55	6.6	57	8.9	0.007	0.017	0.027	0.033	0.036
Spring Creek	SPR	2	29/06/11	365	10.7	8.2	5.2	10.4	0	9.3	2.5		5.8							0	0.005	0.009	0.011	0.013
Frost Creek @ Lindell Beach	FRO1	1	29/06/11	187.5	32.5	5.1	3.4	38.7	3.5	7.8	17.9				56.4	13	11.8	100	7.7	0.032	0.077	0.116	0.149	0.157
Frost Creek @ Lindell Beach	FRO1	2	29/06/11	187.5	20	6.7	3.4	36.5	2.4	8.8	17.3									0.028	0.069	0.105	0.136	0.142
Frost Creek @ Frost Rd Bridge	FRO2	1	29/06/11	188.9	23.7	4.5	3.8	37.2	6.4	8.3	16.8		41.5	45.75	57.4	13	11.9	99	7.5	0.03	0.073	0.11	0.142	0.149
Frost Creek @ Frost Rd Bridge	FRO2	2	29/06/11	187.5	18.9	6.7	2.8	36.7	9.1	7.6	10.8		50							0.028	0.071	0.107	0.139	0.146
Frost Creek Columbia Valley	FRO3	1	29/06/11	9.4	51.3	4.2	3	39.6	9.8	6.8	15.1				32.5	11	11.7	98	7	0.03	0.075	0.117	0.15	0.156
Frost Creek Columbia Valley	FRO3	2	29/06/11	8.3	52.8	5.7	2.4	33.2	5.9	8.1	14.7									0.033	0.081	0.122	0.158	0.166
Ascaphus Creek	ASC	1	11/07/11	283.1	4	9	8.4	13.9	0	15.5	1.1		11.4	10.45	111	0.75	11	100	11.1	0.012	0.024	0.037	0.047	0.05
Ascaphus Creek	ASC	2	11/07/11	278.9	2.5	10.7	10.9	14.9	0	15.8	1.5		9.5							0.013	0.027	0.041	0.053	0.056
Fin Creek	FIN	1	11/07/11	111.7	11.1	4.2	3.1	24.7	1.6	8.9	4.9		56.2	58.05	101.7	2.9	11.2	101	11	0.008	0.016	0.025	0.032	0.033
Fin Creek	FIN	2	11/07/11	109.6	14.3	4.8	3.2	0	2.7	8.5	7.3		59.9							0.009	0.017	0.027	0.034	0.036
Reservoir Creek	RSV	1	11/07/11	278.9	0.5	5.8	3.3	11.4	0.5	11.3	3.4		32.3	31.65	108.6	1.6	10.9	99	11	0.012	0.023	0.035	0.044	0.047
Reservoir Creek	RSV	2	11/07/11	280.3	0.9	7.4	3.8	11.7	0.4	9.2	3.8		31							0.01	0.018	0.028	0.035	0.038
Sweltzer Creek	SWE	1	11/07/11	33.1	63.2	7.3	0.6	9.8	0.3	4.8	5.5		62.9	60.75	168	1	11	117	20	0.008	0.016	0.029	0.039	0.04
Sweltzer Creek	SWE	2	11/07/11	33.2	59.2	5.8	0.4	7.9	0	5.1	5.5		58.6							0.006	0.012	0.024	0.032	0.032
Smith Falls Creek	SMI	1	11/07/11	107.6	40.7	6.9	3.5	12	0.2	13.2	3.3		25.5	23.65	258	1	10.3	98	12.9	0.018	0.036	0.056	0.073	0.076
Smith Falls Creek	SMI	2	11/07/11	107.7	60.4	6.9	4.4	12.2	0.3	10.9	3.1		21.8							0.018	0.036	0.054	0.07	0.074
Windfall Creek	WIN	1	11/07/11	212.7	1.2	7.5	2.4	7.2	0.3	7.3	1.8		8.3	8.3	176	0.45	11.3	101	10.5	0.01	0.019	0.028	0.035	0.037
Windfall Creek	WIN	2	11/07/11	211.3	6.5	9.6	1.9	7	0.2	7.3	1.2		8.3							0.01	0.02	0.029	0.036	0.04
Clear Creek	CLE	1	11/07/11
Clear Creek	CLE	2	11/07/11
Teapot Creek	TEA	1	11/07/11	233.4	2.1	1.1	1.3	7.3	0.2	6.7	1.7		17.5	17.2	145.6	0.6	11.8	100	7.8	0.008	0.014	0.021	0.025	0.028
Teapot Creek	TEA	2	11/07/11	233.4	2.5	3.3	1.1	7.4	0.3	6.5	1.9		16.9							0.008	0.013	0.02	0.025	0.027
Watt Creek	WAT	1	11/07/11	50.2	9.5	3.3	1.3	6.3	0.2	6.3	2.1		12	10.15	143.6	0.8	11.3	100	10.1	0.008	0.015	0.023	0.028	0.03
Watt Creek	WAT	2	11/07/11	49.1	2.9	2.9	1.5	6.3	0.3	6.8	1.8		8.3							0.008	0.013	0.02	0.025	0.027
Spring Creek	SPR	1	11/07/11	355	4.4	6.8	2.2	14.5	0.3	8.6	7.5		12.6	12	230	0.55	6.5	57	9.2	0.005	0.01	0.015	0.018	0.019
Spring Creek	SPR	2	11/07/11	357.8	9.3	7	2.4	15.2	0.3	8.6	7.3		11.4							0.008	0.014	0.023	0.027	0.03
Frost Creek @ Lindell Beach	FRO1	1	11/07/11	426.2	18	2.5	1.1	4.9	0.3	3.5	2		9.5	9.2	128.5	1.1	11.5	102	9.7	0.018	0.035	0.054	0.068	0.072
Frost Creek @ Lindell Beach	FRO1	2	11/07/11	426.2	32.4	2.8	0.8	5.5	0.2	4.4	1.9		8.9							0.013	0.027	0.041	0.053	0.055
Frost Creek @ Frost Rd Bridge	FRO2	1	11/07/11	438.8	1.2	5.5	3.3	5.6	0.2	3.9	2		10.8	9.85	121.3	1.1	11.7	102	9.6	0.015	0.031	0.046	0.059	0.062
Frost Creek @ Frost Rd Bridge	FRO2	2	11/07/11	441.6	13	2.6	1.2	4.7	0.2	4.4	2		8.9							0.014	0.028	0.043	0.055	0.058
Frost Creek Columbia Valley	FRO3	1	11/07/11	5.6	41	6	1	14.9	0.3	2.9	2.1		9.5	9.5	54.8	1.2	11.3	99	9.6	0.019	0.042	0.064	0.083	0.086
Frost Creek Columbia Valley	FRO3	2	11/07/11	5.3	56.1	3.2	0.9	6.9	0.2	3.5	2.7		9.5							0.02	0.043	0.066	0.086	0.089
Ascaphus Creek	ASC	1	25/07/11	293.2	58.9	7.8	9.9			16.6	1.2		0	0.15	100	0.65	10.3	97	12.8	0.012	0.027	0.042	0.054	0.056
Ascaphus Creek	ASC	2	25/07/11	293.2	69.8	5.3	10.2			15.8	0.8		0.3							0.012	0.027	0.041	0.053	0.055
Fin Creek	FIN	1	25/07/11	123.9	59	5.6	5.5			9.8	5.2		21.7	21.7	105.6	3.3	10.4	98	12.6	0.008	0.017	0.026	0.034	0.035
Fin Creek	FIN	2	25/07/11	124.2	58.8	4.3	5.7			9.6	6.4		21.7							0.007	0.015	0.024	0.031	0.031
Reservoir Creek	RSV	1	25/07/11	298.4	87.6	6	5			10.2	3.7		5.2	7.95	112.8	1.7	10.2	95	12.4	0.007	0.017	0.026	0.035	0.036
Reservoir Creek	RSV	2	25/07/11	301.2	58.4	6.6	4.7			8.9	2.8		10.7							0.01	0.019	0.03	0.039	0.041
Sweltzer Creek	SWE	1	25/07/11	2.4	87.8	6	1.8			5.3	4.7		64.4	62.55	149.5	1	10	109	19.8	0.006	0.013	0.024	0.034	0.034
Sweltzer Creek	SWE	2	25/07/11	2.5	100.5	4.9	1.6			5.6	4.5		60.7							0.006	0.014	0.025	0.035	0.035
Smith Falls Creek	SMI	1	25/07/11	98.2	108.3	7	5.5			14.1	4.3		5.2	6.7	275	1.1	9.5	92	14.2	0.017	0.036	0.057	0.072	0.074
Smith Falls Creek	SMI	2	25/07/11	99.4	100.4	5.9	5.4			14.4	4.3		8.2							0.016	0.034	0.053	0.07	0.073
Windfall Creek	WIN	1	25/07/11	202.7	46.2	9.3	4			7.7	1.2		8.2	7	232	0.65	10.2	95	12.3	0.006	0.012	0.019	0.025	0.026
Windfall Creek	WIN	2	25/07/11	202.7	53.5	6	3.9			7.8	0.9		5.8							0.005	0.011	0.018	0.023	0.024
Clear Creek	CLE	1	25/07/11	316.7	83.3	4.5	5.2			9.4	2.1		6.3	6.3	218	0.55	10.4	97	12.5	0.006	0.013	0.02	0.026	0.026
Clear Creek	CLE	2	25/07/11	323.7	77.6	3.6	5.3			10.4	2.1		6.3							0.005	0.011	0.018	0.023	0.024
Teapot Creek left of parking lot	TEA	1	25/07/11	230.8	23.4	9.4	3.1			6	1.8		9.4	12.1	159	0.8	11.2	95	8	0.002	0.004	0.006	0.009	0.008
Teapot Creek left of parking lot	TEA	2	25/07/11	229.4	37.8	4.1	3.1			6.3	14.4		14.8							0.002	0.004	0.006	0.008	0.008
Teapot Creek right of parking lot	TEA2	1	25/07/11	250.5	40.2	4.7	3.2			5.6	0				163	0.4	11.3	95	7.5	0.002	0.004	0.005	0.007	0.008
Teapot Creek right of parking lot	TEA2	2	25/07/11	250.5	42.7	8.6	2.9			5.4	0.5									0.003	0.006	0.01	0.012	0.013
Watt Creek	WAT	1	25/07/11	63.8	67.5	4.6	3.4			6.9	0.6		4.6	5.15	168	0.75	10.3	96	12.3	0.005	0.01	0.016	0.021	0.022
Watt Creek	WAT	2	25/07/11	67	35.2	4.7	3.2			6	1.3		5.7							0.004	0.01	0.015	0.02	0.021
Spring Creek	SPR	1	25/07/11	365.2	62.9	6.7	3.8			8.9	1.6		10	9.7	226	0.55	6.2	55	9.5	0.004	0.007	0.011	0.014	0.015
Spring Creek	SPR	2	25/07/11	356.9	42.8	8.2	4.2			9.4	2.3		9.4							0.001	0.003	0.005	0.006	0.006
Frost Creek @ Lindell Beach	FRO1	1	25/07/11	497	79	6.5	2.4			4.6	1.4		9.4	9.7	151	1.2	10.9	98	11	0.01	0.021	0.033	0.044	0.046
Frost Creek @ Lindell Beach	FRO1	2	25/07/11	499.7	87.3	8.2	2.6			5.1	1.3		10							0.008	0.019	0.029	0.038	0.038
Frost Creek @ Frost Rd Bridge	FRO2	1	25/07/11	505.2	78	3.2	2.5			4.4	1.5		6.9	6	43.9	0.65	10.9	97	10.6	0.01	0.02	0.031	0.041	0.043
Frost Creek @ Frost Rd Bridge	FRO2	2	25/07/11	507.9	87.8	3.5	2.3			5.7	1.2		5.1							0.011	0.023	0.034	0.045	0.047
Frost Creek Columbia Valley	FRO3	1	25/07/11	7.1	77.4	3	2.1			4.3	1.9		2.1	1.5	53.2	1	10.5	97	11.6	0.016	0.035	0.055	0.073	0.075
Frost Creek Columbia Valley	FRO3	2	25/07/11	6.7	39.7	7.4	2			4.4	1.4		0.9							0.016	0.035	0.055	0.073	0.075
Ascaphus Creek	ASC	1	9/08/11	281.4	94.4	3.2	9.4			13.5	1		13.6	10.25	147.1	0.55	10.1	96	13.1	0.009	0.02	0.031	0.04	0.041
Ascaphus Creek	ASC	2	9/08/11	280.1	14.6	23	10.4			13.2	0.9		6.9							0.015	0.03	0.045	0.056	0.059
Fin Creek	FIN	1	9/08/11	119.2	60.2	1.9	5.9			9.5	9.1		49.4	37.25	111.2	2.5	10.1	96	13	0.013	0.025	0.039	0.047	0.05
Fin Creek	FIN	2	9/08/11	120.8	63.4	3.1	6.4			11.1	5.9		25.1							0.01	0.019	0.03	0.038	0.04
Reservoir Creek	RSV	1	9/08/11	256.7	15.1	5	5.9			9.8	10.4		45.1	47.55	122.4	1.5	10.1	94	12.3	0.006	0.013	0.021	0.026	0.027
Reservoir Creek	RSV	2	9/08/11	258.1	26.5	5.1	6			9.3	11.6		50							0.009	0.018	0.027	0.035	0.037
Sweltzer Creek	SWE	1	9/08/11	1.4	75.2	9.7	2			7.1	5.1		60.9	61.5	179	3.7	9.2	105	23.3	0.006	0.013	0.025	0.034	0.034
Sweltzer Creek	SWE	2	9/08/11	1.7	89.2	3.4	2.1			5.5	5		62.1							0.006	0.012	0.024	0.032	0.033
Smith Falls Creek	SMI	1	9/08/11	97.4	64.9	8.3	7.8			15.5	7.2		24.5	24.2	288	3.3	10	98	14.4	0.015	0.032	0.051	0.066	0.068
Smith Falls Creek	SMI	2	9/08/11	97.5	82.4	5.9	6			14.6	4.7		23.9							0.015	0.031	0.049	0.064	0.065
Windfall Creek	WIN	1	9/08/11	213.6	36.2	15.7	3.8			10	4.5		8.4	7.15	245	1.7	9.1	89	14.9	0.014	0.025	0.035	0.043	0.045
Windfall Creek	WIN	2	9/08/11	210.8	43.2	14.9	3.6			9.8	5.1		5.9							0.016	0.028	0.039	0.046	0.048
Clear Creek	CLE	2	9/08/11	302.2	1.5	23.8	6.2			11.2	3.7		9		216	0.45	9.9	94	13	0.007	0.014	0.023	0.028	0.03
Clear Creek	CLE	1	9/08/11	299.4	21.3	5.5	5.5			11.2	0.8		2.2							0.005	0.01	0.016	0.02	0.021
Teapot Creek left of parking lot	TEA	1	9/08/11	215.1	5.9	4	4			8.3	2.5		4	2	159	0.8	11.2	96	8.2	0.004	0.007	0.011	0.013	0.014
Teapot Creek left of parking lot	TEA	2	9/08/11	216.5	1	4.8	3			7.8	3.1		0							0.003	0.005	0.008	0.01	0.01
Teapot Creek right of parking lot	TEA2	1	9/08/11	241.8	11.3	1.8	2.8			6.7	0.5		0	0	167	0.55	11.5	97	7.6	0.002	0.003	0.005	0.006	0.006
Teapot Creek right of parking lot	TEA2	2	9/08/11	238.9	1.9	1.5	3			7.6	0.5		0							0.003	0.005	0.008	0.009	0.01
Watt Creek	WAT	1	9/08/11	98.5	33.5	2.9	3.8			6.5	0.7		2.1	3.3	196	0.4	10.1	96	13	0.006	0.011	0.018	0.023	0.024
Watt Creek	WAT	2	9/08/11	97.7	26.6	3.8	3.9			7.5	1.4		4.5							0.006	0.012	0.019	0.023	0.025
Spring Creek	SPR	1	9/08/11	328.9	11	9.3	3.4			8	1.5		5.1	3.9	232	0.35	6.1	53	9.7	0.004	0.006	0.009	0.011	0.011
Spring Creek	SPR	2	9/08/11	328.9	7.1	6.2	3.1			7.9	1.2		2.7							0.005	0.007	0.012	0.015	0.015
Frost Creek @ Lindell Beach	FRO1	1	9/08/11	628.7	81.4	8.1	2.4			5.9	2.5		4.5	5.1	200	0.5	10.8	100	12.1	0.005	0.01	0.015	0.019	0.02
Frost Creek @ Lindell Beach	FRO1	2	9/08/11	644	35.4	5.2	2.3			6	1.3		5.7							0.005	0.009	0.014	0.019	0.019
Frost Creek @ Frost Rd Bridge	FRO2	1	9/08/11	655.1	65.5	6.1	2.5			7.9	1.3		5.1	2.55	197	0.45	10.8	98	11.1	0.006	0.012	0.018	0.023	0.025
Frost Creek @ Frost Rd Bridge	FRO2	2	9/08/11	653.7	20.6	10	2.5			7.3	0.9		0							0.005	0.009	0.014	0.018	0.019
Frost Creek Columbia Valley	FRO3	1	9/08/11	12.4	52.9	2.8	2.6			6.1	1.1		1.5	2.7	88.9	0.65	10.4	98	13	0.011	0.023	0.037	0.048	0.05
Frost Creek Columbia Valley	FRO3	2	9/08/11	12.2	51	2.8	2.3			6.4	0.9		3.9							0.011	0.024	0.038	0.049	0.051
Ascaphus Creek	ASC	1	22/08/11	251.2	28.4	6.2	11			13.9	14.5		23.4	24.3	145.1	0.35	10	97	14.1	0.009	0.02	0.031	0.04	0.041
Ascaphus Creek	ASC	2	22/08/11	255.4	16.3	3.9	10.7			16	7.7		25.2							0.012	0.025	0.039	0.049	0.051
Fin Creek	FIN	1	22/08/11	119.2	34.1	3.8	6.8			10.4	6.3		34.3	32.5	108.6	3.4	10.1	97	13.7	0.01	0.021	0.033	0.041	0.042
Fin Creek	FIN	2	22/08/11	121.4	36.7	1.9	5.9			9.9	8.1		30.7							0.007	0.016	0.026	0.033	0.035
Reservoir Creek	RSV	1	22/08/11	247	13.3	4.1	5.8			11.6	2.2		2.1	2.1	120.3	1.1	9.8	95	13.5	0.004	0.011	0.018	0.023	0.023
Reservoir Creek	RSV	2	22/08/11	248.4	17.3	4	5.8			8.4	2.1		2.1							0.009	0.017	0.028	0.034	0.035
Sweltzer Creek	SWE	1	22/08/11	1.9	57.5	3.7	1.6			4.3	3.2		31.4	30.75	172		8.9	100	21.4	0.008	0.017	0.032	0.04	0.041
Sweltzer Creek	SWE	2	22/08/11	1.9	74.5	4.3	1.6			5.3	3.3		30.1							0.005	0.011	0.022	0.032	0.032
Smith Falls Creek	SMI	1	22/08/11	97.4	64.6	5.2	5.3			13.5	5.5		30.1	25.25	270	1.2	9.9	96	14.2	0.014	0.031	0.049	0.064	0.066
Smith Falls Creek	SMI	2	22/08/11	99	89.6	5.9	6.2			13.5	5.2		20.4							0.015	0.033	0.052	0.068	0.071
Windfall Creek	WIN	1	22/08/11
Windfall Creek	WIN	2	22/08/11
Clear Creek	CLE	1	22/08/11
Clear Creek	CLE	2	22/08/11
Teapot Creek left of parking lot	TEA	1	22/08/11	211.2	23	1.5	2.7			6.8	1		4.6	9.45	148.9	0.65	10.7	93	8.7	0.003	0.005	0.009	0.012	0.013
Teapot Creek left of parking lot	TEA	2	22/08/11	220.9	8	0.3	2.7			6.3	1.9		14.3							0.004	0.007	0.011	0.013	0.014
Teapot Creek right of parking lot	TEA2	1	22/08/11	238.9	4.4	0.2	2.7			7.9	0.7		0	1.65	155	0.4	11.2	95	7.8	0.003	0.005	0.01	0.013	0.014
Teapot Creek right of parking lot	TEA2	2	22/08/11	241.7	4.1	0.8	2.6			6.8	7.5		3.3							0.001	0.003	0.006	0.008	0.008
Watt Creek	WAT	1	22/08/11	138	23	3.2	3.5			7.5	3.2		13.1	7.6	194	0.4	10	96	13.4	0.004	0.008	0.013	0.018	0.018
Watt Creek	WAT	2	22/08/11	135	33.1	1.8	3.5			7.5	1.2		2.1							0.009	0.017	0.025	0.032	0.033
Spring Creek	SPR	2	22/08/11	327.8	-23.6	25.3	3.7			9	2		0		214	0.45	6	52	9.2	0.004	0.008	0.012	0.016	0.016
Spring Creek	SPR	1	22/08/11	330.6	5.7	6.2	3.5			10.3	2		0.3							0.003	0.005	0.008	0.011	0.011
Frost Creek @ Lindell Beach	FRO1	1	22/08/11	765.4	0.6	8.7	3.4			7.3	1.8		0.9	3.65	194	0.4	10.8	96	9.9	0.005	0.01	0.016	0.02	0.02
Frost Creek @ Lindell Beach	FRO1	2	22/08/11	754.3	6.6	10.2	3.1			7.8	2		6.4							0.005	0.012	0.018	0.023	0.024
Frost Creek @ Frost Rd Bridge	FRO2	1	22/08/11	761.3	18.6	6.1	2.9			10.4	2.8		3.3	5.15	186	0.55	11.1	97	9.4	0.006	0.012	0.019	0.023	0.025
Frost Creek @ Frost Rd Bridge	FRO2	2	22/08/11	773.8	50.3	8.6	3			9.4	2.5		7							0.007	0.012	0.019	0.023	0.025
Frost Creek Columbia Valley	FRO3	1	22/08/11	23.8	51.2	4.9	3.2			7.8	1.6		9.4	4.7	92.7	0.65	10	96	13.3	0.01	0.022	0.035	0.046	0.047
Frost Creek Columbia Valley	FRO3	2	22/08/11	23.1	54.2	4.2	3.1			8.2	2		0							0.01	0.022	0.038	0.046	0.047
Ascaphus Creek	ASC	1	6/09/11	269.5	45.8	7.3	8.6				4		4.5	3	147	0.4	9.7	92	12.9	0.012	0.025	0.038	0.048	0.05
Ascaphus Creek	ASC	2	6/09/11	262.6	58.9	5.2	9.5				0.8		1.5							0.01	0.021	0.032	0.041	0.043
Fin Creek	FIN	1	6/09/11	127.5	41.6	6	6.7				4.2		22.7	23.6	124.6	1.9	10	94	12.8	0.01	0.02	0.03	0.038	0.04
Fin Creek	FIN	2	6/09/11	127.5	46.5	2.2	5.1				4.1		24.5							0.008	0.016	0.025	0.032	0.033
Reservoir Creek	RSV	1	6/09/11	252.8	35.7	3.4	5.1				1.6		7.6	7.9	130.7	1.1	9.6	90	12.7	0.01	0.018	0.028	0.034	0.036
Reservoir Creek	RSV	2	6/09/11	252.8	31.7	4.2	5				1.9		8.2							0.012	0.023	0.035	0.043	0.046
Sweltzer Creek	SWE	1	6/09/11	1.4	85	2.4	1.3				2.7		31.8	31.5	160	0.4	9.2	105	21.8	0.004	0.01	0.019	0.028	0.029
Sweltzer Creek	SWE	2	6/09/11	1.3	90.8	3.1	1.3				2.4		31.2							0.005	0.011	0.021	0.029	0.03
Smith Falls Creek	SMI	1	6/09/11	99.4	82.7	4.6	4.5				5.4		18.5	22.15	281	1.5	10.2	94	12.1	0.014	0.03	0.047	0.062	0.064
Smith Falls Creek	SMI	2	6/09/11	99.8	86.4	5.7	4.5				3.2		25.8							0.015	0.032	0.05	0.066	0.068
Windfall Creek	WIN	1	6/09/11
Windfall Creek	WIN	2	6/09/11
Clear Creek	CLE	1	6/09/11
Clear Creek	CLE	2	6/09/11
Teapot Creek left of parking lot	TEA	1	6/09/11	201.9	23.1	3.6	2.1				1.6		29.4	23.65	154	0.9	11.1	94	7.9	0.004	0.007	0.01	0.013	0.014
Teapot Creek left of parking lot	TEA	2	6/09/11	199.1	24.5	5	1.9				1.2		17.9							0.008	0.012	0.017	0.021	0.023
Teapot Creek right of parking lot	TEA2	1	6/09/11	227.3	30.6	2.5	2.2				1		5.1	4.8	164	0.95	11	92	7.6	0.005	0.009	0.014	0.018	0.019
Teapot Creek right of parking lot	TEA2	2	6/09/11	233	15	2.9	1.9				2		4.5							0.004	0.006	0.009	0.012	0.013
Watt Creek	WAT	1	6/09/11
Watt Creek	WAT	2	6/09/11
Spring Creek	SPR	1	6/09/11	319.1	41.4	4.8	2.2				1.6		3.3	4.5	224	0.45	5.7	49	9.1	0.004	0.007	0.01	0.013	0.013
Spring Creek	SPR	2	6/09/11	317.7	43.8	5	2.6				1.2		5.7							0.004	0.007	0.011	0.014	0.014
Frost Creek @ Lindell Beach	FRO1	1	6/09/11	754	57.7	2.9	1.6				0.6		6.3	6.6	213	0.35	10.9	96	9.8	0.005	0.008	0.011	0.014	0.015
Frost Creek @ Lindell Beach	FRO1	2	6/09/11	748.4	69.8	3.6	1.6				0.8		6.9							0.006	0.011	0.016	0.019	0.021
Frost Creek @ Frost Rd Bridge	FRO2	1	6/09/11	772.4	67.2	2.2	1.7				0.5		8.2	7.9	191	0.3	10.8	93	8.8	0.004	0.008	0.011	0.014	0.015
Frost Creek @ Frost Rd Bridge	FRO2	2	6/09/11	765.3	69.8	2.2	1.9				0.4		7.6							0.003	0.006	0.009	0.011	0.011
Frost Creek Columbia Valley	FRO3	1	6/09/11	37.3	28.7	6.6	2.4				0.8		2.7	3.6	128.1	0.4	10	94	12.6	0.011	0.023	0.036	0.046	0.047
Frost Creek Columbia Valley	FRO3	2	6/09/11	36.6	41.5	4.1	2.3				1		4.5							0.01	0.02	0.031	0.041	0.042
Ascaphus Creek	ASC	1	19/09/11	270.5	26	6.4	9.3				1.6		0	0	156	1.2	9.9	91	11.9	0.014	0.028	0.042	0.051	0.055
Ascaphus Creek	ASC	2	19/09/11	270.5	21.1	5.5	8.6				1.5		0							0.011	0.023	0.034	0.043	0.045
Fin Creek	FIN	1	19/09/11	131.9	19.1	1.9	5.2				3		12.7	13.9	122.7	1.7	10.3	95	11.8	0.01	0.02	0.029	0.036	0.038
Fin Creek	FIN	2	19/09/11	126.1	36.9	3.2	5.3				2.9		15.1							0.005	0.014	0.021	0.026	0.028
Reservoir Creek	RSV	1	19/09/11	254.3	12.2	3.5	4.7				1.5		0	0.5	126.6	0.95	9.6	88	11.3	0.009	0.017	0.025	0.031	0.034
Reservoir Creek	RSV	2	19/09/11	253	18.3	4.3	5.7				1.1		1							0.005	0.012	0.018	0.022	0.023
Sweltzer Creek	SWE	1	19/09/11	1.5	65.4	10.6	1.2				2.6		18.2	17.9	172	0.65	9.1	98	19.1	0.004	0.009	0.018	0.026	0.028
Sweltzer Creek	SWE	2	19/09/11	1.2	76.7	3.1	1.1				2.7		17.6							0.004	0.009	0.018	0.026	0.027
Smith Falls Creek	SMI	1	19/09/11	101.3	66.1	3.7	3.9				4.7		28.7	28.7	272	1.3	9.9	92	11.8	0.012	0.028	0.043	0.056	0.059
Smith Falls Creek	SMI	2	19/09/11	102.1	62.8	4.7	4.4				4.9		28.7							0.012	0.028	0.044	0.057	0.06
Windfall Creek	WIN	1	19/09/11
Windfall Creek	WIN	2	19/09/11
Clear Creek	CLE	1	19/09/11
Clear Creek	CLE	2	19/09/11
Teapot Creek left of parking lot	TEA	1	19/09/11	211.3	4.9	2.5	1.6				1.9		9	11.45	153	0.55	11.1	94	7.7	0.001	0.003	0.003	0.005	0.005
Teapot Creek left of parking lot	TEA	2	19/09/11	211.3	2.2	1.9	1.9				1		13.9							0.001	0.003	0.003	0.005	0.005
Teapot Creek right of parking lot	TEA2	1	19/09/11	243.6	0.6	1.7	1.6				0.7		5.9	4.65	124.4	0.4	11	92	7.5	0.001	0.003	0.003	0.004	0.005
Teapot Creek right of parking lot	TEA2	2	19/09/11	250.3	-3.9	0.9	1.6				1.4		3.4							0.001	0.003	0.003	0.004	0.005
Watt Creek	WAT	1	19/09/11
Watt Creek	WAT	2	19/09/11
Spring Creek	SPR	1	19/09/11	333.7	5.6	4.7	2.5				1.9		11.5	11.15	221	0.7	5.3	46	8.6	0.003	0.004	0.006	0.007	0.008
Spring Creek	SPR	2	19/09/11	335.1	0.4	4.6	2.5				1.7		10.8							0.002	0.004	0.006	0.007	0.008
Frost Creek @ Lindell Beach	FRO1	1	19/09/11	727.7	38.4	5.9	1.6				1.1		1	3.75	201	0.55	11.1	96	8.7	0.002	0.004	0.007	0.007	0.009
Frost Creek @ Lindell Beach	FRO1	2	19/09/11	721.1	33.7	5.8	2				1.2		6.5							0.003	0.006	0.008	0.01	0.011
Frost Creek @ Frost Rd Bridge	FRO2	1	19/09/11	760.7	14.2	3.4	1.7				1.1		11.8	13	202	0.4	10.8	93	8.2	0.003	0.004	0.007	0.007	0.009
Frost Creek @ Frost Rd Bridge	FRO2	2	19/09/11	739.6	38.3	3.1	1.7				0.9		14.2							0.005	0.007	0.01	0.013	0.015
Frost Creek Columbia Valley	FRO3	1	19/09/11	32.4	30.9	3.6	2.1				0.7		3.3	4.5	123.2	0.6	10.1	91	10.8	0.008	0.016	0.026	0.033	0.035
Frost Creek Columbia Valley	FRO3	2	19/09/11	32.2	30.1	3.6	2.2				1.2		5.7							0.008	0.016	0.026	0.034	0.035
Ascaphus Creek	ASC	1	3/10/11	541.5	99.3	1.6	11.8			19.7	1.8		15.7	15.35	133.9	0.9	9.7	88	11	0.014	0.032	0.051	0.064	0.066
Ascaphus Creek	ASC	2	3/10/11	539	135.1	1.9	12.3			15.3	2.1		15							0.013	0.032	0.053	0.065	0.067
Fin Creek	FIN	1	3/10/11	175.8	79.1	1.3	6.5			11.7	4.4		26.9	27.1	115.8	2	9.9	90	11.1	0.01	0.021	0.033	0.041	0.043
Fin Creek	FIN	2	3/10/11	176.8	72.6	2.1	6.5			12.1	5		27.3							0.009	0.02	0.031	0.039	0.04
Reservoir Creek	RSV	1	3/10/11	532.7	113.7	4	6.3			13.2	4.2		7.1	10.8	121.4	1	9.9	89	10.8	0.009	0.021	0.032	0.041	0.042
Reservoir Creek	RSV	2	3/10/11	539	105.3	2.4	5.9			13.5	12.5		14.5							0.009	0.02	0.031	0.04	0.041
Sweltzer Creek	SWE	1	4/10/11	1.1	92.2	4.9	2.4			8.6	4.1		37.8	37.45	165	0.6	9.4	95	16	0.005	0.01	0.021	0.028	0.028
Sweltzer Creek	SWE	2	3/10/11	0.9	95.7	3.7	2.2			9.3	4.2		37.1							0.005	0.012	0.023	0.03	0.03
Smith Falls Creek	SMI	1	3/10/11	106.9	89.7	3.8	7.2			18.1	3		18.7	14.2	265	0.95	10.6	96	11.1	0.018	0.041	0.064	0.082	0.086
Smith Falls Creek	SMI	2	3/10/11	108.2	99.6	3.8	7			18.2	3.4		9.7							0.018	0.04	0.062	0.08	0.084
Windfall Creek	WIN	1	3/10/11	263.8	60	2.1	5.3				0.9		4.6	3.7	219	1.5	9.6	86	10.4	0.01	0.02	0.03	0.037	0.04
Windfall Creek	WIN	2	3/10/11	265.1	52.5	1.8	5.1				3.7		2.8							0.01	0.019	0.028	0.036	0.038
Clear Creek	CLE	1	3/10/11	480.9	97.8	3.7	7.3				11		7.7	8	192	0.6	10	89	10.7	0.008	0.017	0.027	0.034	0.035
Clear Creek	CLE	2	3/10/11	486	101	1.2	8				1.2		8.3							0.01	0.019	0.03	0.038	0.04
Teapot Creek left of parking lot	TEA	1	3/10/11	203.2	31.3	2	3.4			11.2	2		5.4	10.85	155	1.1	10.6	89	7.7	0.004	0.007	0.011	0.013	0.015
Teapot Creek left of parking lot	TEA	2	3/10/11	203.2	33.4	2.1	3.8			9.6	1.5		16.3							0.003	0.006	0.009	0.011	0.012
Teapot Creek right of parking lot	TEA2	1	3/10/11	233.5	40.2	2.1	3.8			10.2	1.1		0	0	174	0.6	10.6	89	7.6	0.004	0.007	0.011	0.013	0.015
Teapot Creek right of parking lot	TEA2	2	3/10/11	230.9	35.7	2.4	3.8			11.8	1.3		0							0.003	0.005	0.008	0.008	0.009
Watt Creek	WAT	1	3/10/11	128.7	51.2	2.6	4.9				2		4.6	4.9	180	0.95	9.8	87	10.2	0.008	0.017	0.025	0.032	0.033
Watt Creek	WAT	2	3/10/11	129.2	44.4	1.1	4.8				1.5		5.2							0.006	0.014	0.022	0.027	0.029
Spring Creek	SPR	1	3/10/11	322	45.4	7.8	4.3			12.9	1.2		5.8	6.45	228	0.55	3.5	30	8.7	0.004	0.007	0.01	0.012	0.013
Spring Creek	SPR	2	3/10/11	323.3	23.3	26.4	4.2			12.8	1		7.1							0.003	0.005	0.008	0.009	0.01
Frost Creek @ Lindell Beach	FRO1	1	3/10/11	547.8	78.3	6.4	3.8			10.7	1		2.2	2.8	180	0.7	10.2	89	9	0.01	0.019	0.028	0.036	0.038
Frost Creek @ Lindell Beach	FRO1	2	3/10/11	551.7	77.6	5	3.5			9.8	2.5		3.4							0.009	0.017	0.025	0.032	0.034
Frost Creek @ Frost Rd Bridge	FRO2	1	3/10/11	549.1	69.1	4.6	3.6			12.5	0.6		5.3	5.3	180	0.6	10.4	89	8.8	0.006	0.014	0.021	0.027	0.028
Frost Creek @ Frost Rd Bridge	FRO2	2	3/10/11	547.8	90.8	1.6	3.6			11.1	0.5		5.3							0.007	0.015	0.023	0.028	0.03
Frost Creek Columbia Valley	FRO3	1	3/10/11	41.4	57.3	1.6	3			8.8	1.2		7.1	6.15	106	1.4	9.9	87	9.8	0.016	0.036	0.055	0.071	0.074
Frost Creek Columbia Valley	FRO3	2	3/10/11	41.7	56.2	3.6	3.2			9.6	1		5.2							0.014	0.033	0.051	0.066	0.069
Ascaphus Creek	ASC	1	17/10/11	656	113.1	6.7	10			16.5	2		10.3	9.65	113.1	0.65	10.1	85	7.1	0.014	0.033	0.051	0.067	0.07
Ascaphus Creek	ASC	2	17/10/11	642.8	116.4	4.2	11.1			17.1	1.3		9							0.018	0.043	0.092	0.092	0.092
Fin Creek	FIN	1	17/10/11	209.9	61.6	2.7	6			10.8	3.8		22.1	23	106.6	1.9	11.4	96	8	0.007	0.016	0.025	0.032	0.034
Fin Creek	FIN	2	17/10/11	208.1	63.5	6.6	6.1			11.4	4.4		23.9							0.007	0.016	0.026	0.033	0.035
Reservoir Creek	RSV	1	17/10/11	824	114.7	7.3	5.8			11	3.6		15.9	17.15	108.2	1.6	10.9	92	7.8	0.009	0.022	0.033	0.044	0.046
Reservoir Creek	RSV	2	17/10/11	829.3	133.7	5.7	5.4			10.8	3.5		18.4							0.011	0.023	0.036	0.046	0.048
Sweltzer Creek	SWE	1	17/10/11	0.8	91.9	7.3	2.4			7.8	3.8		35.1	36.95	163	0.5	19.6	94	14.7	0.005	0.011	0.02	0.029	0.029
Sweltzer Creek	SWE	2	17/10/11	0.5	83.8	9	2.9			7.5	3.8		38.8							0.005	0.011	0.02	0.029	0.03
Smith Falls Creek	SMI	1	17/10/11	123.5	83.6	6.4	6.8			13.2	1.3		15.3	13.1	251	0.6	11	92	7.7	0.012	0.027	0.043	0.056	0.059
Smith Falls Creek	SMI	2	17/10/11	123.7	73.8	6.1	6.8			13.9	1.8		10.9							0.012	0.028	0.045	0.06	0.062
Windfall Creek	WIN	1	17/10/11	288.3	62.2	2.2	4.7			10.1	0.8		7.8	8.4	198	0.2	10.2	85	7.2	0.006	0.012	0.019	0.024	0.026
Windfall Creek	WIN	2	17/10/11	289.7	54.5	1.8	4.6			12.7	0.8		9							0.006	0.011	0.017	0.023	0.024
Clear Creek	CLE	1	17/10/11	506.6	50.5	2.4	6.3			11.6	0.8		0	0	151	0.2	10.8	90	7.7	0.006	0.013	0.019	0.025	0.026
Clear Creek	CLE	2	17/10/11	507.9	49.6	2.5	5.9			11.7	1.3		0							0.006	0.013	0.024	0.027	0.028
Teapot Creek left of parking lot	TEA	1	17/10/11	209	23.9	9.2	3.4			7.8	1.9		0.4	0.2	151	0.35	11.8	97	7.1	0.003	0.005	0.007	0.009	0.009
Teapot Creek left of parking lot	TEA	2	17/10/11	207.7	22.8	2.5	3.4			9.5	1.7		0							0.003	0.005	0.006	0.009	0.009
Teapot Creek right of parking lot	TEA2	1	17/10/11	241.1	30.7	3.6	4.2			8.4	0.9		0	0	177	0.25	11.2	92	7	0.002	0.004	0.005	0.007	0.007
Teapot Creek right of parking lot	TEA2	2	17/10/11	241.1	28.4	2.5	3.8			8.1	1.4		0							0.002	0.004	0.005	0.007	0.007
Watt Creek	WAT	1	17/10/11	136.6	40.1	3.4	4.3			8.7	1.1		4.1	2.05	154	0.4	11.1	91	6.6	0.005	0.011	0.016	0.021	0.023
Watt Creek	WAT	2	17/10/11	137.6	40.4	2	3.8			7.6	1.6		0							0.005	0.01	0.016	0.021	0.022
Spring Creek	SPR	1	17/10/11	333.8	25.4	7.2	4.9			12.3	1.3		0	0	230	0.15	5.8	49	8.1	0.002	0.004	0.006	0.007	0.008
Spring Creek	SPR	2	17/10/11	331.2	30.5	4.5	4.9			10.8	0.8		0							0.002	0.004	0.006	0.007	0.008
Frost Creek @ Lindell Beach	FRO1	1	17/10/11	422.5	41.1	6.8	4			7.9	1		0	0	151	0.4	11.2	92	6.6	0.009	0.02	0.03	0.04	0.042
Frost Creek @ Lindell Beach	FRO1	2	17/10/11	423.9	25.7	7	3.5			7.3	0.9		0							0.009	0.02	0.03	0.04	0.042
Frost Creek @ Frost Rd Bridge	FRO2	1	17/10/11	429.2	61.6	4.1	3.6			7.5	1.1		6.6	5.05	152	0.55	11.1	91	6.4	0.009	0.02	0.03	0.04	0.041
Frost Creek @ Frost Rd Bridge	FRO2	2	17/10/11	430.5	33.8	3.2	3.4			8.4	1		3.5							0.009	0.02	0.03	0.039	0.041
Frost Creek Columbia Valley	FRO3	1	17/10/11	46.8	45.8	3.5	3.1			6.5	1		6.6	7.8	76.1	0.6	11.2	89	5.3	0.016	0.038	0.059	0.077	0.08
Frost Creek Columbia Valley	FRO3	2	17/10/11	46.1	51	3.9	2.9			6.6	0.5		9							0.016	0.037	0.058	0.077	0.08
Ascaphus Creek	ASC	1	31/10/11	840.4	103.2	9.4	9.8			17.2	1.8		10.9	12.15	95	0.8	11.7	98	7.2	0.035	0.083	0.126	0.163	0.17
Ascaphus Creek	ASC	2	31/10/11	836.3	136.1	3.6	9.3			19.6	2.3		13.4							0.035	0.083	0.126	0.164	0.17
Fin Creek	FIN	1	31/10/11	313.4	51.9	1.8	5.5			12	4.8		32	30.45	101.7	2.3	12.3	103	7.6	0.011	0.025	0.039	0.051	0.053
Fin Creek	FIN	2	31/10/11	312.1	46	2.2	5.5			12	4.1		28.9							0.011	0.025	0.039	0.051	0.053
Reservoir Creek	RSV	1	31/10/11	1037.5	130.1	3	5			14.2	11.8		25.8	25.15	87.9	6.4	11.2	95	8.1	0.025	0.057	0.086	0.112	0.116
Reservoir Creek	RSV	2	31/10/11	1043	136.2	3.4	4.7			13.2	11.6		24.5							0.026	0.058	0.087	0.113	0.117
Sweltzer Creek	SWE	1	31/10/11	2.6	83.9	8.7	2.4			11.9	6.3		56.1	56.4	159	1	10.6	98	11.8	0.005	0.012	0.023	0.031	0.031
Sweltzer Creek	SWE	2	31/10/11	2.6	83.1	8.8	2.4			9.2	6.1		56.7							0.006	0.014	0.029	0.036	0.036
Smith Falls Creek	SMI	1	31/10/11	100.1	80.5	4	5.3			15.3	3		51.2	49	232	2.7	11.2	93	7.6	0.018	0.042	0.066	0.087	0.09
Smith Falls Creek	SMI	2	31/10/11	99	80.9	5.8	6.6			15.2	3.3		46.8							0.018	0.042	0.066	0.088	0.09
Windfall Creek	WIN	1	31/10/11	349	37.3	5.5	4.5			10.5	3.8		4.1	5.95	199	0.5	11.1	93	7.4	0.009	0.019	0.03	0.039	0.04
Windfall Creek	WIN	2	31/10/11	351.8	60.1	2.3	4.4			8.6	4.1		7.8							0.009	0.019	0.029	0.038	0.039
Clear Creek	CLE	1	31/10/11	529.7	56.8	2.1	5.8			9.4	1.6			9	175	0.25	10.7	90	7.6	0.008	0.018	0.028	0.037	0.038
Clear Creek	CLE	2	31/10/11	521.5	56.3	1.8	5.9			11.9	1.5		9							0.008	0.018	0.028	0.036	0.037
Teapot Creek left of parking lot	TEA	1	31/10/11	230	8.7	1.3	3.4			8	4.6				160	0.75	11.1	92	7.1	0.003	0.005	0.009	0.011	0.01
Teapot Creek left of parking lot	TEA	2	31/10/11	228.6	15.3	1	3.2			8.1	2.9									0.004	0.006	0.009	0.011	0.012
Teapot Creek right of parking lot	TEA2	1	31/10/11	254.1	3.5	2.2	3.8			9.6	1			14.6	182	0.35	11	92	7.1	0.002	0.005	0.007	0.009	0.008
Teapot Creek right of parking lot	TEA2	2	31/10/11	255.5	9.1	3	3.6			9	0.9		14.6							0.003	0.005	0.008	0.01	0.01
Watt Creek	WAT	1	31/10/11	119.3	30.2	1.1	3.3			7.2	1.4			25.1	147.8	0.2	11.1	90	6.5	0.007	0.016	0.024	0.031	0.032
Watt Creek	WAT	2	31/10/11	118.1	31.3	1.7	3.3			8	1.4		25.1							0.007	0.016	0.024	0.031	0.032
Spring Creek	SPR	1	31/10/11	336.9	20.9	5.7	4.1			10.5	5.4		15.2	15.2	245	0.25	7.2	60	8.1	0.003	0.006	0.008	0.009	0.008
Spring Creek	SPR	2	31/10/11	338.3	13.2	5.5	4.1			10.9	2.1									0.004	0.007	0.011	0.014	0.015
Frost Creek @ Lindell Beach	FRO1	1	31/10/11	187.8	64.9	3.1	2.5			7.7	2.3		13.4	13.4	96.1	1.5	11.5	94	6.3	0.032	0.075	0.114	0.147	0.153
Frost Creek @ Lindell Beach	FRO1	2	31/10/11	187.8	67.3	3.1	2.5			7.1	2.2									0.034	0.078	0.118	0.152	0.158
Frost Creek @ Frost Rd Bridge	FRO2	1	31/10/11	194.7	55.3	2.3	2.7			7.1	2.1				96.2	1.7	11.7	95	6.2	0.031	0.072	0.108	0.141	0.146
Frost Creek @ Frost Rd Bridge	FRO2	2	31/10/11	196.1	64.6	3.9	2.5			7	1.8									0.031	0.072	0.108	0.14	0.145
Frost Creek Columbia Valley	FRO3	1	31/10/11	23.8	71.3	5.6	2.3			7.4	2.3		10.9	10.9		2	11.8	94	5.5	0.038	0.089	0.136	0.176	0.182
Frost Creek Columbia Valley	FRO3	2	31/10/11	23.8	68.8	3.9	2.3			7.4	2.7									0.038	0.09	0.136	0.177	0.183
Ascaphus Creek	ASC	1	14/11/11	867.8	126.1	5.7	8.1			15.1	1.8				91.8	0.65	10.4	84	5.6	0.026	0.063	0.097	0.125	0.131
Ascaphus Creek	ASC	2	14/11/11	853.8	103.3	6.1	8.1			14.6	1.7									0.029	0.067	0.103	0.132	0.139
Fin Creek	FIN	1	14/11/11	303.3	43.3	5.3	5.6			11	3		20.6	20.6	110.5	2.5	10.2	83	5.9	0.01	0.024	0.038	0.049	0.052
Fin Creek	FIN	2	14/11/11	313.1	48.1	3.4	5.3			11	3.7									0.012	0.021	0.044	0.055	0.058
Reservoir Creek	RSV	1	14/11/11	1056	136.3	3.9	4.2			11.7	3.2				89	2.5	10	82	6.5	0.021	0.05	0.076	0.098	0.103
Reservoir Creek	RSV	2	14/11/11	1061.6	97.7	3.3	4.2			11.1	3.4									0.02	0.048	0.074	0.095	0.1
Sweltzer Creek	SWE	1	14/11/11	22	67.4	7.8	2.7			9.4	6.9				120.2	3	9.8	84	8.7	0.006	0.013	0.025	0.033	0.035
Sweltzer Creek	SWE	2	14/11/11	21.9	64.7	8.6	2.6			7.7	7.9									0.006	0.013	0.025	0.033	0.035
Smith Falls Creek	SMI	1	14/11/11	104.3	68.6	9.1	5.6			11.7	14.5				227	2	10.2	82	6	0.013	0.032	0.05	0.066	0.069
Smith Falls Creek	SMI	2	14/11/11	106.2	61.8	9.5	5.8			15.7	12.3									0.013	0.031	0.05	0.066	0.069
Windfall Creek	WIN	1	14/11/11	327.2	33	5.1	4.3			8.8	0.9		7.4	3.7	171	0.3	10	81	5.9	0.008	0.018	0.028	0.035	0.037
Windfall Creek	WIN	2	14/11/11	330	45.3	3.5	4.1			15	1.3		0							0.007	0.016	0.025	0.032	0.034
Clear Creek	CLE	1	14/11/11	535	49.4	2.8	5.9			11.2	6.6		10.5	11.15	153	0.55	10.1	82	6.1	0.006	0.015	0.025	0.032	0.035
Clear Creek	CLE	2	14/11/11	542	39.2	3	5.9			11	1.9		11.8							0.006	0.015	0.025	0.032	0.035
Teapot Creek left of parking lot	TEA	1	14/11/11	223	14	5	4.4			8.5	1.9		9.3	16.2	160	0.35	10	83	6.7	0.002	0.005	0.009	0.01	0.012
Teapot Creek left of parking lot	TEA	2	14/11/11	225.8	4.3	3.2	3.3			10.9	1.5		23.1							0.002	0.005	0.009	0.01	0.012
Teapot Creek right of parking lot	TEA2	1	14/11/11	262	12.8	4.1	4.1			8.6	1		11.8	6.1	182	0.45	10	82	6.8	0.001	0.004	0.007	0.009	0.009
Teapot Creek right of parking lot	TEA2	2	14/11/11	263.4	7.9	3.1	3.7			8.9	1.8		0.4							0.001	0.004	0.007	0.008	0.009
Watt Creek	WAT	1	14/11/11	146.4	28.1	3.2	3.4			8.3	1.4		1.1	3.9	135.4	0.45	10	78	4.4	0.006	0.013	0.021	0.027	0.029
Watt Creek	WAT	2	14/11/11	144.4	37.8	4	3.5			8.2	1.4		6.7							0.006	0.014	0.023	0.028	0.031
Spring Creek	SPR	1	14/11/11	344.3	14.7	8.6	5.1			12	5.7		7.4	8.95	225	0.55	5.7	48	7.8	0.003	0.005	0.009	0.01	0.012
Spring Creek	SPR	2	14/11/11	341.5	17	5.6	4.9			11.1	6.7		10.5							0.004	0.007	0.012	0.014	0.015
Frost Creek @ Lindell Beach	FRO1	1	14/11/11	270.4	39	2.7	2.9			6.8	1.4				98.7	0.65	10	79	5.1	0.014	0.033	0.052	0.066	0.07
Frost Creek @ Lindell Beach	FRO1	2	14/11/11	274.6	27.3	5.1	2.8			7.1	1.2									0.017	0.038	0.058	0.074	0.078
Frost Creek @ Frost Rd Bridge	FRO2	1	14/11/11	282.9	16.6	4.4	3.1			7.5	1.1		0	0	114.3	0.7	10.3	81	5	0.014	0.033	0.053	0.067	0.071
Frost Creek @ Frost Rd Bridge	FRO2	2	14/11/11	280.1	30.3	5.2	2.9			7.5	1.2		0							0.014	0.033	0.052	0.066	0.07
Frost Creek Columbia Valley	FRO3	1	14/11/11	70.4	52.8	2.1	2.5			7.2	1.1		0	0	61.7	1.2	10.6	80	3.2	0.019	0.047	0.072	0.094	0.098
Frost Creek Columbia Valley	FRO3	2	14/11/11	69	50.8	3	2.2			6.3	1.5		0							0.02	0.049	0.075	0.097	0.101
Ascaphus Creek	ASC	1	28/11/11	942.1	232.3	2.6	8			13.4	2.3		16.2	14	71	1.8	11.3	89	4.8	0.03	0.07	0.104	0.135	0.139
Ascaphus Creek	ASC	2	28/11/11	942.1	215.9	2.6	7.4			16.9	1.9		11.8							0.03	0.069	0.104	0.135	0.139
Fin Creek	FIN	1	28/11/11	513.1	110.8	1.2	5.6			10.7	3.6		28.1	28.1	95	2.9	11.1	89	5.2	0.015	0.034	0.052	0.068	0.07
Fin Creek	FIN	2	28/11/11	515.8	142.6	2.2	5.4			10.9	4.5		28.1							0.015	0.035	0.053	0.069	0.071
Reservoir Creek	RSV	1	28/11/11	1102.3	284.3	2.4	4			12.2	6.9		21.6	19.75	69	3.9	10.9	88	5.9	0.026	0.062	0.094	0.123	0.127
Reservoir Creek	RSV	2	28/11/11	1103.6	269.2	4.1	4.4			11	6.8		17.9							0.027	0.062	0.095	0.124	0.128
Sweltzer Creek	SWE	1	28/11/11	101.4	102.8	6.5	3.7			8.4	4		19.7	20.95	153	0.75	9.3	77	7.1	0.007	0.014	0.025	0.034	0.035
Sweltzer Creek	SWE	2	28/11/11	102.8	105.9	7.3	3.5			8.5	4.5		22.2							0.006	0.014	0.025	0.034	0.034
Smith Falls Creek	SMI	1	28/11/11	156.7	140.2	3.1	7.1			14.4	6.9		16.2	17.15	224	1.1	11	88	5.6	0.023	0.052	0.079	0.105	0.108
Smith Falls Creek	SMI	2	28/11/11	157.5	140.3	4.1	6.8			14.8	6		18.1							0.022	0.051	0.079	0.104	0.107
Windfall Creek	WIN	1	28/11/11	354.3	88.9	2.2	5.1			9.8	6.7		28.2	23.95	204	3.6	10.8	87	5.6	0.012	0.025	0.037	0.048	0.05
Windfall Creek	WIN	2	28/11/11	354.3	99.5	1.2	4.8			9.6	8.2		19.7							0.01	0.022	0.033	0.044	0.045
Clear Creek	CLE	1	28/11/11	544.3	116.5	1.9	6.2			11	3.2		7.6	6.05	176	2.1	10.9	88	5.8	0.01	0.022	0.033	0.043	0.044
Clear Creek	CLE	2	28/11/11	545.7	105.6	1.9	6.3			11.5	3.2		4.5							0.01	0.23	0.034	0.044	0.045
Teapot Creek left of parking lot	TEA	1	28/11/11	298.6	84.4	1.1	5.2			5.8	2.8		5.1	5.45	158	0.95	10.6	87	7	0.006	0.014	0.022	0.028	0.029
Teapot Creek left of parking lot	TEA	2	28/11/11	300	66	1.4	5			6.5	2.8		5.8							0.007	0.014	0.021	0.028	0.028
Teapot Creek right of parking lot	TEA2	1	28/11/11	296.3	65.1	0.3	4.7			6.2	1.4		0	0	189	0.65	10.6	88	7	0.003	0.005	0.008	0.011	0.011
Teapot Creek right of parking lot	TEA2	2	28/11/11	297.6	82.3	0.8	4.3			6.3	1.5		0							0.003	0.006	0.008	0.011	0.011
Watt Creek	WAT	1	28/11/11	154.1	40.6	1.6	4			6.2	7.2		22.2	21.55	139	1.5	11.3	87	3.8	0.009	0.019	0.028	0.037	0.038
Watt Creek	WAT	2	28/11/11	156.8	44	0.9	4.2			6.5	9.1		20.9							0.009	0.019	0.028	0.038	0.039
Spring Creek	SPR	1	28/11/11	349.4	71.8	6.4	6.4			9.2	1.1		0	1.8	257	0.2	5.9	49	7.8	0.003	0.006	0.01	0.013	0.012
Spring Creek	SPR	2	28/11/11	357.4	54.6	6.4	6.2			9.8	0.5		3.6							0.003	0.005	0.008	0.01	0.01
Frost Creek @ Lindell Beach	FRO1	1	28/11/11	136.8	79.2	2.6	4.1			6.3	12.1		27.5	25.95	108	9.1	11.2	86	4	0.027	0.061	0.092	0.119	0.123
Frost Creek @ Lindell Beach	FRO1	2	28/11/11	136.8	66.1	3.8	4.4			6.7	11.8		24.4							0.027	0.061	0.092	0.12	0.123
Frost Creek @ Frost Rd Bridge	FRO2	1	28/11/11	134.2	55.9	4.1	3.8			6.1	12.6		24.4	25.35	108	7.6	10.9	84	3.9	0.03	0.065	0.096	0.124	0.128
Frost Creek @ Frost Rd Bridge	FRO2	2	28/11/11	135.5	68.6	3.1	3.8			6.9	11		26.3							0.025	0.059	0.091	0.118	0.121
Frost Creek Columbia Valley	FRO3	1	28/11/11	53.7		1.6	3.3			6.3	9.5		12.4	18.4		6.8	11.2	85	3.3	0.026	0.062	0.094	0.123	0.127
Frost Creek Columbia Valley	FRO3	2	28/11/11	51.9		1.5	3.8			7.1	9.3		24.4							0.028	0.062	0.095	0.123	0.127
Ascaphus Creek	ASC	1	12/12/11	511	125.1	5.3	8.3			9.8	2.4		6.4	5.75	96	0.4	11.9	87	1.7	0.012	0.028	0.042	0.056	0.058
Ascaphus Creek	ASC	2	12/12/11	523.9	112.2	3.5	8.1			10	1.6		5.1							0.012	0.028	0.042	0.055	0.058
Fin Creek	FIN	1	12/12/11	154.6	46.5	1.9	4.4			7.3	1.6		12.5	11.55	106	1.2	11.8	88	2.3	0.005	0.011	0.017	0.023	0.023
Fin Creek	FIN	2	12/12/11	153.2	43.8	2.6	4.1			7.6	2.8		10.6							0.005	0.012	0.018	0.024	0.026
Reservoir Creek	RSV	1	12/12/11	721.4	164.3	10.7	4.2			7.9	2.5		11.8	11.2	94	1.4	11.4	86	2.8	0.01	0.023	0.034	0.045	0.047
Reservoir Creek	RSV	2	12/12/11	724.3	140.2	3.4	4			7.7	2.5		10.6							0.011	0.024	0.035	0.046	0.048
Sweltzer Creek	SWE	1	12/12/11	114.9	93.7	7.6	3.4			7.1	4.5		30.2	32	155	0.4	9.3	74	5.8	0.004	0.012	0.027	0.032	0.032
Sweltzer Creek	SWE	2	12/12/11	116.4	90.6	7.9	3.2			7.4	4.3		33.8							0.004	0.01	0.019	0.027	0.027
Smith Falls Creek	SMI	1	12/12/11	175.6	99.6	4.4	5.4			10.9	7.8		94.8	91.6	251	1.1	11.6	86	2.4	0.008	0.018	0.028	0.038	0.04
Smith Falls Creek	SMI	2	12/12/11	177.9	85.2	4.3	5.7			9.6	4.3		88.4							0.008	0.019	0.029	0.039	0.041
Windfall Creek	WIN	1	12/12/11	337.8	74.7	2.6	4.3			7.3	1.1		3.9	3.6	221	0.3	11.8	88	2.4	0.003	0.007	0.012	0.015	0.017
Windfall Creek	WIN	2	12/12/11	337.8	75.1	2.3	4.2			7.1	1.1		3.3							0.004	0.009	0.013	0.017	0.018
Clear Creek	CLE	1	12/12/11	443.3	68.5	1.6	5.2			8.2	0.9		7.6	5.45	205	0.25	12	89	2.5	0.004	0.007	0.012	0.015	0.017
Clear Creek	CLE	2	12/12/11	440.5	82.9	2.1	5			7.7	0.4		3.3							0.004	0.008	0.012	0.016	0.017
Teapot Creek left of parking lot	TEA	1	12/12/11	200.4	36.3	1.8	3.6			7.7	1.7		36.8	32.5	176	0.5	11.3	89	5.3	0.004	0.004	0.006	0.008	0.009
Teapot Creek left of parking lot	TEA	2	12/12/11	205.8	36.8	2.3	3.6			9.5	4		28.2							0.002	0.004	0.005	0.007	0.007
Teapot Creek right of parking lot	TEA2	1	12/12/11	270.3	50.3	2.4	4.2			8.9	3.3		7.6	6.7	190	0.1	10.9	87	6.1	0.001	0.002	0.004	0.005	0.005
Teapot Creek right of parking lot	TEA2	2	12/12/11	271.7	49.4	2.3	3.8			8	4.5		5.8							0.001	0.002	0.003	0.004	0.005
Watt Creek	WAT	1	12/12/11	116.6	36	2.2	4			6	1.3		6.4	6.4	180	0.3	11.9	85	0.7	0.003	0.006	0.009	0.012	0.013
Watt Creek	WAT	2	12/12/11	116.6	36.6	4	4.1			7.3	0.9		6.4							0.003	0.006	0.009	0.013	0.014
Spring Creek	SPR	1	12/12/11	337.6	67	10.5	5.3			9.5	1.7		11.9	16.45	256	0.3	7.2	55	6.3	0.002	0.003	0.005	0.005	0.006
Spring Creek	SPR	2	12/12/11	343.1	70.1	9.8	5.5			9	2.1		21							0.002	0.003	0.004	0.005	0.006
Frost Creek @ Lindell Beach	FRO1	1	12/12/11	367.8	85.6	1.9	3.7			7	0.7		10	12.45	174	0.3	11.7	87	2.4	0.005	0.01	0.015	0.021	0.022
Frost Creek @ Lindell Beach	FRO1	2	12/12/11	371.9	55.5	2.8	3.7			8.4	0.7		14.9							0.004	0.01	0.015	0.021	0.022
Frost Creek @ Frost Rd Bridge	FRO2	1	12/12/11	387	70.5	2.6	4.3			8.3	0.6		6.4	7.3	176	0.35	12.5	92	2.8	0.004	0.01	0.015	0.019	0.021
Frost Creek @ Frost Rd Bridge	FRO2	2	12/12/11	382.9	64.8	2.8	4.2			6.6	0.5		8.2							0.004	0.01	0.015	0.02	0.021
Frost Creek Columbia Valley	FRO3	1	12/12/11	64	38.6	2.7	3.5			5.9	0.9		4.6	2.75	103	0.55	11.8	83	0	0.009	0.02	0.03	0.04	0.042
Frost Creek Columbia Valley	FRO3	2	12/12/11	64.1	39.5	3.4	3.6			6	1		0.9							0.009	0.02	0.03	0.04	0.042
Ascaphus Creek	ASC	1	28/12/11	584	176.9	7.5	5.9			15.6	2.8		1.5	1.5	50.6	1.5	11.9	97.5	6.8	0.041	0.092	0.137	0.175	0.183
Ascaphus Creek	ASC	2	28/12/11	582.7	205.5	5.4	7.7			15.8	3.4		1.5							0.04	0.092	0.137	0.175	0.183
Fin Creek	FIN	1	28/12/11	228.7	77	2.4	4.3			7.9	5.8		7.7	12.9	66.2	2.2	11.9	98	7	0.015	0.031	0.047	0.059	0.061
Fin Creek	FIN	2	28/12/11	231.4	64.5	2.5	4.7			8.1	5.9		18.1							0.014	0.03	0.046	0.057	0.059
Reservoir Creek	RSV	1	28/12/11	684.6	213.4	3.5	4.3			9.9	5.8		8.9	11.65	56.8	4.3	11.8	97	7	0.032	0.07	0.103	0.132	0.137
Reservoir Creek	RSV	2	28/12/11	684.6	193.4	4.2	4.5			11.2	7.4		14.4							0.033	0.07	0.103	0.132	0.137
Sweltzer Creek	SWE	1	28/12/11	121.5	96.5	3.4	3.3			7.5	3.7		23	24.1	112.2		10.3	84.2	6.5	0.005	0.013	0.023	0.031	0.032
Sweltzer Creek	SWE	2	28/12/11	124	90.8	4	3.3			9.2	3.5		25.2							0.006	0.013	0.024	0.033	0.034
Smith Falls Creek	SMI	1	28/12/11	100.7	108.5	4.5	5.6			11.9	4.7		16.1	13.75	156	0.95	12.1	98.3	6.4	0.025	0.055	0.084	0.109	0.115
Smith Falls Creek	SMI	2	28/12/11	99.2	102.7	5.2	6.7			12.9	5.4		11.4							0.025	0.054	0.083	0.108	0.113
Windfall Creek	WIN	1	28/12/11	275.5	94.1	2.9	4.1			7.4	3.7		11.2	7	158	1.7	11.9	98.1	7.2	0.016	0.03	0.044	0.056	0.059
Windfall Creek	WIN	2	28/12/11	278.2	86.5	2.9	4			7.6	3.4		2.8							0.014	0.028	0.042	0.053	0.055
Clear Creek	CLE	1	28/12/11	431.1	127.8	2.5	5.3			9.8	2.7		0.9	0.45	125.8	1.6	11.9	97.4	6.8	0.017	0.035	0.053	0.067	0.07
Clear Creek	CLE	2	28/12/11	433.9	125.6	2	5.1			10.6	2.4		0							0.018	0.036	0.054	0.068	0.073
Teapot Creek left of parking lot	TEA	1	28/12/11	212.1	54.4	2.7	3.8			9	3.5		13	19.1	126.4	0.8	11.8	97.4	7.3	0.008	0.012	0.018	0.022	0.023
Teapot Creek left of parking lot	TEA	2	28/12/11	212.1	50.5	2.4	3.8			7.2	3.6		25.2							0.004	0.008	0.012	0.015	0.017
Teapot Creek right of parking lot	TEA2	1	28/12/11	263.9	36.3	3.1	3.4			8.1	1.2		69.6	34.8	139.6	0.55	11.7	97.9	7.6	0.004	0.005	0.009	0.01	0.011
Teapot Creek right of parking lot	TEA2	2	28/12/11	256.9	41.8	1.2	3.7			7.7	2.2		0							0.004	0.006	0.011	0.013	0.014
Watt Creek	WAT	1	28/12/11	150.2	48.3	1.8	2.9			6	4.6		13	13.65	89.9	2.2	12.1	97.7	6.3	0.015	0.031	0.047	0.059	0.062
Watt Creek	WAT	2	28/12/11	147.4	47.8	2.3	3.3			8.1	4.3		14.3							0.016	0.032	0.049	0.063	0.066
Spring Creek	SPR	1	28/12/11	315.9	67.3	7.6	6.1			11.5	1.8		0	1.1	190	0.4	6.3	53	8.4	0.005	0.008	0.012	0.014	0.015
Spring Creek	SPR	2	28/12/11	318.7	66.6	7	5.8			10	1.7		2.2							0.005	0.007	0.011	0.013	0.014
Frost Creek @ Lindell Beach	FRO1	1	28/12/11	103.9	76.5	3.5	4.1			9.2	13.9		26.4	27.3	43.8	17	12.4	98	5.4	0.054	0.112	0.163	0.207	0.215
Frost Creek @ Lindell Beach	FRO1	2	28/12/11	105.3	78.8	3.8	2.8			10.6	13.5		28.2							0.046	0.102	0.153	0.196	0.204
Frost Creek @ Frost Rd Bridge	FRO2	1	28/12/11	102.5	67.1	4.7	4.2			9.5	12.2		16.9	20.45	40.2	15	12.4	98	5.3	0.043	0.096	0.144	0.184	0.191
Frost Creek @ Frost Rd Bridge	FRO2	2	28/12/11	105.3	63.5	4.2	3.5			9.7	11.6		24							0.044	0.099	0.147	0.188	0.196
Frost Creek Columbia Valley	FRO3	1	28/12/11	50.4	79.7	2.2	3			6.8	15.3		29.8	26.1	27.9	17	12.3	96	4.9	0.057	0.118	0.172	0.219	0.226
Frost Creek Columbia Valley	FRO3	2	28/12/11	47.9	73.2	3.2	2.7			8.7	15.6		22.4							0.05	0.109	0.161	0.206	0.214
Ascaphus Creek	ASC	1	9/01/12	675.6	123.8	2.6	6.3			12	1.6				49	0.65	12.4	98.9	5.7	0.02	0.046	0.07	0.09	0.094
Ascaphus Creek	ASC	2	9/01/12							13.3	1.7									0.021	0.047	0.071	0.91	0.095
Fin Creek	FIN	1	9/01/12	259	59.3	1.5	3.2			8.4	3.3				43.4	1	12.3	98.8	6.1	0.01	0.021	0.033	0.042	0.043
Fin Creek	FIN	2	9/01/12							7	3.9									0.012	0.025	0.038	0.047	0.049
Reservoir Creek	RSV	1	9/01/12	794.2	133.7	2.1	3.4			9	2.7				57.4	2.2	12.1	98	6.2	0.019	0.04	0.059	0.075	0.078
Reservoir Creek	RSV	2	9/01/12							9.9	3.2									0.019	0.038	0.057	0.073	0.075
Sweltzer Creek	SWE	1	9/01/12	137.7	84.9	2.5	2.5			9.6	3.3				114.6	0.4	10.7	85	6	0.005	0.012	0.023	0.031	0.031
Sweltzer Creek	SWE	2	9/01/12							8	3.1									0.005	0.012	0.022	0.029	0.029
Smith Falls Creek	SMI	1	9/01/12	191.4	100.3	3.8	4.3			11.8	2.4				161	0.45	12.3	99	6	0.013	0.028	0.045	0.058	0.06
Smith Falls Creek	SMI	2	9/01/12							11.1	3.1									0.013	0.03	0.047	0.06	0.063
Windfall Creek	WIN	1	9/01/12	351.5	61.3	2	2.9			8.7	2.1				151	0.9	12.2	98.8	6.5	0.009	0.017	0.026	0.033	0.034
Windfall Creek	WIN	2	9/01/12							7.1	2.3									0.01	0.018	0.027	0.034	0.035
Clear Creek	CLE	1	9/01/12	400.7	70	1.3	4.2			9.2	1.6				146.6	0.65	12.3	98.5	6.2	0.006	0.013	0.02	0.025	0.026
Clear Creek	CLE	2	9/01/12							7.3	1.8									0.008	0.015	0.022	0.028	0.029
Teapot Creek left of parking lot	TEA	1	9/01/12	224.2	38.7	0.7	3			7.2	7.6				128.7	1.7	12	98.5	7.1	0.005	0.011	0.016	0.02	0.021
Teapot Creek left of parking lot	TEA	2	9/01/12							6.8	3									0.003	0.007	0.012	0.014	0.014
Teapot Creek right of parking lot	TEA2	1	9/01/12	244.5	56.5	0.9	2.5			7.7	2.9				145.5	1.2	11.9	99	7.4	0.006	0.011	0.016	0.02	0.02
Teapot Creek right of parking lot	TEA2	2	9/01/12							7.2	3									0.004	0.006	0.011	0.014	0.014
Watt Creek	WAT	1	9/01/12	104.2	31.6	1.7	2.8			7.5	1.9				108.4	0.8	12.4	98.7	5.9	0.005	0.011	0.018	0.022	0.023
Watt Creek	WAT	2	9/01/12							7.4	2.2									0.007	0.013	0.02	0.025	0.026
Spring Creek	SPR	1	9/01/12	357.3	61.3	3.7	3.7			9.7	1.2				223	0.05	6.1	53	8.3	0.002	0.004	0.006	0.007	0.006
Spring Creek	SPR	2	9/01/12							9.7	1.5									0.004	0.006	0.01	0.012	0.012
Frost Creek @ Lindell Beach	FRO1	1	9/01/12	156.2	45.2	1.6	2.5			6.3	2.3				82.7	1.8	12.5	99	5.7	0.019	0.041	0.063	0.08	0.083
Frost Creek @ Lindell Beach	FRO1	2	9/01/12							7.3	2.3									0.018	0.04	0.061	0.079	0.082
Frost Creek @ Frost Rd Bridge	FRO2	1	9/01/12	160.6	48.1	2.1	2.2			7.4	2.3				73.1	2	12.5	99.1	5.6	0.019	0.041	0.063	0.081	0.084
Frost Creek @ Frost Rd Bridge	FRO2	2	9/01/12							6.8	2.4									0.016	0.037	0.057	0.073	0.075
Frost Creek Columbia Valley	FRO3	1	9/01/12	45.1	43.8	2.8	2.1			4.8	2.5				45.7	2	12.5	97.4	4.9	0.02	0.046	0.07	0.091	0.093
Frost Creek Columbia Valley	FRO3	2	9/01/12							5.3	2.8									0.02	0.046	0.07	0.092	0.094
Ascaphus Creek	ASC	1	23/01/12	558.7	109.5	3.9	7.1			11.7	2.9				91.7	1.6	13.2	96.5	2.3	0.026	0.06	0.091	0.117	0.124
Ascaphus Creek	ASC	2	23/01/12							12.1	2.9									0.026	0.058	0.087	0.112	0.117
Fin Creek	FIN	1	23/01/12	279.3	67.3	2.8	3.8			7.6	3.3				64.6	2.6	13.22	99.3	3.3	0.013	0.027	0.041	0.052	0.055
Fin Creek	FIN	2	23/01/12							8.3	3.7									0.015	0.032	0.048	0.06	0.064
Reservoir Creek	RSV	1	23/01/12	799.5	130	4.5	3.9			10	17.2				45.2	9.3	13.04	98.6	3.6	0.029	0.063	0.093	0.118	0.124
Reservoir Creek	RSV	2	23/01/12							12.3	16.5									0.031	0.064	0.096	0.121	0.127
Sweltzer Creek	SWE	1	23/01/12	145.5	83.5	4.2	3.4			8.4	3.3				115.1	0.85	11.79	90.9	4.7	0.01	0.018	0.029	0.036	0.038
Sweltzer Creek	SWE	2	23/01/12							8.7	3.6									0.006	0.014	0.024	0.031	0.032
Smith Falls Creek	SMI	1	23/01/12	176	85.1	4.5	4			9.6	2.7				145.4	0.85	13.38	99.6	3	0.015	0.033	0.05	0.065	0.068
Smith Falls Creek	SMI	2	23/01/12							9.9	2.5									0.02	0.039	0.06	0.077	0.083
Windfall Creek	WIN	1	23/01/12	344.9	62.2	2.3	3.3			9.9	1.9				147	1.2	12.92	99.8	4.3	0.013	0.022	0.031	0.038	0.04
Windfall Creek	WIN	2	23/01/12							9.1	1.8									0.01	0.02	0.03	0.038	0.042
Clear Creek	CLE	1	23/01/12	403.3	88.6	3.3	4.4			8.2	2.2				122.8	1.4	12.99	99.2	4	0.013	0.024	0.036	0.045	0.049
Clear Creek	CLE	2	23/01/12							8.2	2									0.012	0.023	0.034	0.042	0.045
Teapot Creek left of parking lot	TEA	1	23/01/12	223.8	41.5	1.6	2.9			6.3	3.5				140.5	0.8	12.34	99.6	6.2	0.008	0.012	0.018	0.022	0.024
Teapot Creek left of parking lot	TEA	2	23/01/12							7.9	4.9									0.006	0.01	0.015	0.018	0.019
Teapot Creek right of parking lot	TEA2	1	23/01/12	259.4	44.5	1.8	2.8			6.5	1.1				158	0.15	12.14	99.8	6.9	0.008	0.011	0.016	0.019	0.022
Teapot Creek right of parking lot	TEA2	2	23/01/12							6.2	1									0.008	0.01	0.014	0.015	0.017
Watt Creek	WAT	1	23/01/12	105.5	44.8	2.6	2.8			7.3	1.4				132.3	0.65	13.4	99.4	3	0.006	0.012	0.017	0.021	0.022
Watt Creek	WAT	2	23/01/12							6.4	1.2									0.005	0.009	0.014	0.018	0.019
Spring Creek	SPR	1	23/01/12	359.1	55.1	7.1	4.1			9.3	1.4				220	0.05	6.4	53.9	7.9	0.003	0.005	0.009	0.009	0.011
Spring Creek	SPR	2	23/01/12							10.1	1.4									0.003	0.005	0.008	0.008	0.01
Frost Creek @ Lindell Beach	FRO1	1	23/01/12	255.1	53.9	5	2.5			6.1	1.7				104.1	0.6	13.13	100.3	4.2	0.014	0.027	0.04	0.05	0.053
Frost Creek @ Lindell Beach	FRO1	2	23/01/12							6.4	1									0.016	0.03	0.046	0.058	0.063
Frost Creek @ Frost Rd Bridge	FRO2	1	23/01/12	255.1	57.8	2.2	2.4			7.2	1.6				93.2	0.6	13.11	99.7	4.2	0.011	0.025	0.039	0.049	0.053
Frost Creek @ Frost Rd Bridge	FRO2	2	23/01/12							5.9	1.2									0.01	0.022	0.034	0.043	0.045
Frost Creek Columbia Valley	FRO3	1	23/01/12	83.8	46.1	3	2.3			6.4	1.4				61.7	0.6	13.4	98	2.6	0.013	0.03	0.046	0.058	0.061
Frost Creek Columbia Valley	FRO3	2	23/01/12							6.6	1.4									0.012	0.028	0.044	0.057	0.06
Ascaphus Creek	ASC	1	6/02/12	594.4	73	1.7	5.6			10.6	1.9		3.9	7.85	50.7	1.1	12.7	97	4.3	0.017	0.036	0.054	0.068	0.074
Ascaphus Creek	ASC	2	6/02/12							11.2	1.7		11.8							0.014	0.033	0.051	0.065	0.069
Fin Creek	FIN	1	6/02/12	309.2	94.7	1.7	3.1			9	3.6		10.6	14.55	63.5	1.1	12.5	96	4.8	0.008	0.016	0.024	0.03	0.032
Fin Creek	FIN	2	6/02/12							9	3.6		18.5							0.008	0.018	0.027	0.034	0.038
Reservoir Creek	RSV	1	6/02/12	864	77.1	1.5	2.8			8.5	3.3		10.6	11.5	55.9	2	12.4	95	4.6	0.012	0.028	0.042	0.053	0.055
Reservoir Creek	RSV	2	6/02/12							8.8	3.1		12.4							0.014	0.029	0.042	0.054	0.056
Sweltzer Creek	SWE	1	6/02/12	135.6	87.5	1.6	2.3			8.4	4		31.8	28.15	107.4	0.4	12.3	95	4.7	0.005	0.012	0.021	0.028	0.029
Sweltzer Creek	SWE	2	6/02/12							8.8	4.3		24.5							0.005	0.012	0.022	0.029	0.03
Smith Falls Creek	SMI	1	6/02/12	219.4	101.3	2.6	3.5			9.4	7.3		5.7	7.85	151	0.4	13.4	101	3.7	0.009	0.021	0.033	0.042	0.045
Smith Falls Creek	SMI	2	6/02/12							11.3	2.7		10							0.013	0.024	0.035	0.044	0.046
Windfall Creek	WIN	1	6/02/12	364.2	60.5	2.7	2.8			9.1	2		2.7	3	151	0.45	12.9	100	4.7	0.009	0.018	0.028	0.036	0.041
Windfall Creek	WIN	2	6/02/12							8.1	2.1		3.3							0.006	0.012	0.018	0.021	0.024
Clear Creek	CLE	1	6/02/12	381.2	56.3	0.9	3.7			8.2	1.7		5.1	5.7	146.9	0.15	12.9	99	4.7	0.006	0.011	0.016	0.019	0.021
Clear Creek	CLE	2	6/02/12							8.1	1.5		6.3							0.008	0.012	0.018	0.021	0.023
Teapot Creek left of parking lot	TEA	1	6/02/12	199.1	35.8	0.7	2.4			8.1	2.2		8.8	11.8	132.2	0.3	12.4	99	6.4	0.009	0.016	0.024	0.028	0.032
Teapot Creek left of parking lot	TEA	2	6/02/12							7.5	2.1		14.8							0.004	0.007	0.01	0.011	0.012
Teapot Creek right of parking lot	TEA2	1	6/02/12	247.1	42.5	0.8	2.2			8.3	1.4		8.2	6.35	140.7	0.05	12.3	100	6.8	0.006	0.008	0.011	0.012	0.013
Teapot Creek right of parking lot	TEA2	2	6/02/12							7.5	1.1		4.5							0.006	0.009	0.014	0.017	0.02
Watt Creek	WAT	1	6/02/12	107.3	33.3	1.9	2.7			7.2	1.5		3.9	6.05	119.7	0.45	13.3	100	3.8	0.012	0.02	0.029	0.036	0.041
Watt Creek	WAT	2	6/02/12							7.3	1.9		8.2							0.007	0.011	0.016	0.019	0.021
Spring Creek	SPR	1	6/02/12	362.8	50.2	3.5	2.9			10.7	2		3.3	3.9	210	0	6.1	50	7.7	0.005	0.007	0.009	0.009	0.01
Spring Creek	SPR	2	6/02/12							10.3	2.1		4.5							0.003	0.005	0.007	0.007	0.007
Frost Creek @ Lindell Beach	FRO1	1	6/02/12	268.2	48	1.6	2.2			9.7	1.1		7	5.15	98.2	0.45	13.3	101	4.1	0.012	0.023	0.034	0.042	0.045
Frost Creek @ Lindell Beach	FRO1	2	6/02/12							7.2	1.4		3.3							0.013	0.025	0.037	0.046	0.05
Frost Creek @ Frost Rd Bridge	FRO2	1	6/02/12	266.8	47.1	1.2	2.2			8.4	1.4		4.5	7.55	97.7	0.45	13.2	100	4.1	0.009	0.02	0.029	0.038	0.04
Frost Creek @ Frost Rd Bridge	FRO2	2	6/02/12							6.8	1.6		10.6							0.01	0.02	0.029	0.037	0.038
Frost Creek Columbia Valley	FRO3	1	6/02/12	70	53.8	2.1	2.3			6.1	1.5		5.1	4.8	65.4	0.4	13.5	99	2.7	0.014	0.029	0.044	0.057	0.059
Frost Creek Columbia Valley	FRO3	2	6/02/12							6.9	1.5		4.5							0.012	0.026	0.04	0.05	0.052
Ascaphus Creek	ASC	1	20/02/12	498.5	101.6	2.7	6.6			11.5	1.3		0	3.75	75	0.65	12.9	98	3.7	0.02	0.044	0.067	0.086	0.092
Ascaphus Creek	ASC	2	20/02/12							12.1	2.2		7.5							0.016	0.037	0.056	0.073	0.076
Fin Creek	FIN	1	20/02/12	220.1	45.1	3.3	3.3			9.3	4.4		17.2	17.55	94	0.9	12.9	97	4.1	0.007	0.015	0.024	0.03	0.032
Fin Creek	FIN	2	20/02/12							8	3.2		17.9							0.007	0.016	0.025	0.032	0.034
Reservoir Creek	RSV	1	20/02/12	721.4	98.9	1.7	3.3			9.7	3.6		14.3	12.45	74	1.9	12.5	95	4.4	0.016	0.035	0.054	0.069	0.073
Reservoir Creek	RSV	2	20/02/12							9	2.9		10.6							0.017	0.036	0.056	0.071	0.075
Sweltzer Creek	SWE	1	20/02/12	116.7	83.2	2.9	2.2			7.9	5.3		43.3	44.85	143	0.45	12.2	94	5	0.006	0.011	0.02	0.027	0.028
Sweltzer Creek	SWE	2	20/02/12							7.9	5.7		46.4							0.004	0.01	0.02	0.027	0.027
Smith Falls Creek	SMI	1	20/02/12	161.1	120.9	3	3.6			11.9	5.1		7.5	10.9	222	0.4	12.6	97	4.6	0.014	0.03	0.048	0.063	0.067
Smith Falls Creek	SMI	2	20/02/12							11	7		14.3							0.011	0.023	0.036	0.047	0.048
Windfall Creek	WIN	1	20/02/12	322.4	53.8	1.9	2.7			8.1	1.1		3.3	4.25	200	0.15	12.6	96	4.4	0.006	0.013	0.021	0.027	0.029
Windfall Creek	WIN	2	20/02/12							10.2	0.9		5.2							0.006	0.011	0.018	0.022	0.024
Clear Creek	CLE	1	20/02/12	363.6	51.9	1	3.9			10.5	1.1		0	0	186	0.15	12.6	96	4.2	0.005	0.01	0.015	0.02	0.02
Clear Creek	CLE	2	20/02/12							9.5	0.9		0							0.009	0.019	0.03	0.039	0.043
Teapot Creek left of parking lot	TEA	1	20/02/12	197.4	36.4	1.8	2.8			10.2	2.5		16.6	14.5	165	0.3	11.9	95	6.6	0.004	0.008	0.012	0.016	0.108
Teapot Creek left of parking lot	TEA	2	20/02/12							12.2	2.3		12.4							0.004	0.008	0.012	0.015	0.016
Teapot Creek right of parking lot	TEA2	1	20/02/12	237.2	29.7	1.7	2.1			9.7	0.8		0	0.15	173	0	11.9	96	6.9	0.002	0.004	0.007	0.009	0.01
Teapot Creek right of parking lot	TEA2	2	20/02/12							8.8	0.4		0.3							0.003	0.006	0.009	0.011	0.013
Watt Creek	WAT	1	20/02/12	106.5	23.7	1.3	2.4			10.5	1.3		7	7	175	0.4	12.9	97	3.5	0.005	0.009	0.016	0.02	0.021
Watt Creek	WAT	2	20/02/12							8.3	1		7							0.006	0.011	0.017	0.022	0.024
Spring Creek	SPR	1	20/02/12	339.4	56.2	4.3	3.3			11.1	1.7		2.7	2.1	245	0.05	6.2	52	8.2	0.002	0.005	0.007	0.009	0.01
Spring Creek	SPR	2	20/02/12							11.7	1.8		1.5							0.002	0.003	0.006	0.006	0.007
Frost Creek @ Lindell Beach	FRO1	1	20/02/12	313.9	56.3	2.5	2.1			8	0.7		4.6	3.95	147	0.3	12.6	98	5.2	0.008	0.017	0.027	0.036	0.38
Frost Creek @ Lindell Beach	FRO1	2	20/02/12							8.3	0.8		3.3							0.008	0.018	0.029	0.038	0.041
Frost Creek @ Frost Rd Bridge	FRO2	1	20/02/12	323.8	56.2	3.6	2.2			7.8	1.3		0	0.15	147	0.15	12.5	97	5.2	0.007	0.017	0.026	0.035	0.037
Frost Creek @ Frost Rd Bridge	FRO2	2	20/02/12							8.3	0.8		0.3							0.011	0.023	0.036	0.046	0.05
Frost Creek Columbia Valley	FRO3	1	20/02/12	48.9	53.7		1.9			8.2	0.3		8.2	14.3	88	0.25	13	95	2.7	0.01	0.023	0.036	0.048	0.049
Frost Creek Columbia Valley	FRO3	2	20/02/12							8.6	0.5		20.4							0.01	0.023	0.036	0.047	0.048
Ascaphus Creek	ASC	1	5/03/12	574.7	90.4	3.5	6.3			14.5	5.4		7.8	13	57	2	12.8	99	5	0.029	0.066	0.098	0.127	0.133
Ascaphus Creek	ASC	2	5/03/12							13.2	6.3		18.2							0.029	0.064	0.096	0.124	0.129
Fin Creek	FIN	1	5/03/12	363.7	50.8	2	3.7			10.2	11.4		22.7	28.2	82	4.8	12.5	98	5.5	0.012	0.03	0.046	0.06	0.063
Fin Creek	FIN	2	5/03/12							10	10.3		33.7							0.013	0.03	0.046	0.06	0.063
Reservoir Creek	RSV	1	5/03/12	680.9	159.8	3.1	4.1			12.8	8.3		17.3	18.7	57	4.9	12.4	97	5.2	0.033	0.073	0.108	0.139	0.145
Reservoir Creek	RSV	2	5/03/12							13	10.7		20.1							0.034	0.073	0.109	0.14	0.145
Sweltzer Creek	SWE	1	5/03/12	120.7	122.2	3.8	2.6			9	6.3		30.6	34.25	137	1.4	12.2	94	5	0.007	0.016	0.028	0.038	0.039
Sweltzer Creek	SWE	2	5/03/12							9.6	6.3		37.9							0.008	0.018	0.031	0.042	0.044
Smith Falls Creek	SMI	1	5/03/12	132.7	131.2	4.6	3.9			12	5		23.3	22.1	196	1.2	12.2	97	6.1	0.015	0.034	0.054	0.072	0.074
Smith Falls Creek	SMI	2	5/03/12							11.8	4.3		20.9							0.016	0.035	0.054	0.072	0.075
Windfall Creek	WIN	1	5/03/12	278.7	68.3	3.7	3			10	3.4		18.5	19.1	186	1.1	12.4	97	5.4	0.008	0.019	0.029	0.039	0.04
Windfall Creek	WIN	2	5/03/12							9	4.6		19.7							0.01	0.023	0.035	0.046	0.048
Clear Creek	CLE	1	5/03/12	306.6	96	2.9	4.3			10.6	5.3		22.1	19.7	162	2.1	12.5	97	5	0.011	0.024	0.036	0.047	0.05
Clear Creek	CLE	2	5/03/12							11	5.5		17.3							0.01	0.024	0.036	0.047	0.049
Teapot Creek left of parking lot	TEA	1	5/03/12	200.4	71.4	2.1	3.1			6.8	7.3		65.2	59.95	148	1.6	11.9	96	6.5	0.007	0.014	0.021	0.028	0.03
Teapot Creek left of parking lot	TEA	2	5/03/12							7	7.6		54.7							0.007	0.014	0.021	0.028	0.029
Teapot Creek right of parking lot	TEA2	1	5/03/12	213.7	64.7	1.1	2.9			7	0.3		2.7	1.5	163	0.05	12	97	6.7	0.003	0.005	0.008	0.011	0.011
Teapot Creek right of parking lot	TEA2	2	5/03/12							7	1.2		0.3							0.002	0.004	0.007	0.01	0.01
Watt Creek	WAT	1	5/03/12	116.8	62.6	1.4	2.7			6.9	11.8		39.7	40.9	126	3.9	12.9	97	3.8	0.012	0.025	0.038	0.049	0.05
Watt Creek	WAT	2	5/03/12							6.3	11.5		42.1							0.011	0.023	0.035	0.046	0.048
Spring Creek	SPR	1	5/03/12	305.3	108.4	8.3	6.8			15.5	13.9		67.6	69.4	202	4.1	7	57	7.3	0.012	0.025	0.037	0.048	0.05
Spring Creek	SPR	2	5/03/12							15.1	13.3		71.2							0.013	0.026	0.039	0.05	0.052
Frost Creek @ Lindell Beach	FRO1	1	5/03/12	155.3	75.2	5.1	2.6			6.9	13.3		25.1	23.9	73	8	13.1	98	3.5	0.027	0.06	0.089	0.116	0.12
Frost Creek @ Lindell Beach	FRO1	2	5/03/12							6.8	13.3		22.7							0.029	0.06	0.088	0.114	0.118
Frost Creek @ Frost Rd Bridge	FRO2	1	5/03/12	161.9	86.8	3.4	3			7.7	12.3		19.7	19.1	75	7.2	13	97	3.4	0.027	0.057	0.085	0.111	0.115
Frost Creek @ Frost Rd Bridge	FRO2	2	5/03/12							8.4	11.1		18.5							0.026	0.056	0.083	0.108	0.112
Frost Creek Columbia Valley	FRO3	1	5/03/12	53.9	80.4	2.7	2.3			8.6	8.9		13.6	11.2	53	4.8	13.3	96	2	0.026	0.059	0.091	0.119	0.124
Frost Creek Columbia Valley	FRO3	2	5/03/12							7.4	9.6		8.8							0.026	0.058	0.088	0.115	0.119
Ascaphus Creek	ASC	1	19/03/12	486.4	109.6	3.3	5.8			9.3	3		9.6	9.9	62	1.2	13.4	100	3.3	0.013	0.03	0.044	0.057	0.06
Ascaphus Creek	ASC	2	19/03/12							9.7	3		10.2							0.013	0.029	0.044	0.057	0.061
Fin Creek	FIN	1	19/03/12	312.1	71	1.9	3.8			7.4	6.4		37.4	36.75	80	2.7	13.2	99	3.9	0.007	0.016	0.024	0.032	0.034
Fin Creek	FIN	2	19/03/12							8.7	5.3		36.1							0.007	0.015	0.021	0.029	0.03
Reservoir Creek	RSV	1	19/03/12	762	125.2	2.4	3.2			7.8	4.3		16.4	16.1	61	2.2	13.1	98	3.8	0.016	0.032	0.048	0.062	0.065
Reservoir Creek	RSV	2	19/03/12							8.6	4.7		15.8							0.013	0.03	0.045	0.06	0.062
Sweltzer Creek	SWE	1	19/03/12	123.1	97	5.9	2.2			7.4	4.4		32.4	32.75	134	0.4	12.2	93	4.7	0.006	0.014	0.024	0.032	0.034
Sweltzer Creek	SWE	2	19/03/12							7.5	4.1		33.1							0.007	0.016	0.026	0.035	0.038
Smith Falls Creek	SMI	1	19/03/12	209.8	121.1	3.6	3.6			9.2	3.3		20.1	20.1	192	0.8	13.1	100	4.8	0.009	0.021	0.032	0.044	0.045
Smith Falls Creek	SMI	2	19/03/12							9.2	3.1									0.01	0.022	0.033	0.044	0.046
Windfall Creek	WIN	1	19/03/12	386.4	65.4	2.3	2.9			6.7	2.7		20.6	17.2	160	0.9	13.2	100	4.2	0.006	0.011	0.017	0.022	0.024
Windfall Creek	WIN	2	19/03/12							6.7	2.5		13.8							0.005	0.011	0.015	0.02	0.022
Clear Creek	CLE	1	19/03/12	386.4	80.4	2	4.1			8.2	1.9				143	0.7	13.3	100	3.9	0.007	0.015	0.021	0.028	0.03
Clear Creek	CLE	2	19/03/12							8.3	1.9									0.006	0.012	0.018	0.024	0.025
Teapot Creek left of parking lot	TEA	1	19/03/12	213.5	48.4	1.7	3			7.4	2.6		58	57.4	137	0.9	12.6	99	6	0.005	0.011	0.016	0.02	0.022
Teapot Creek left of parking lot	TEA	2	19/03/12							7.9	13.5		56.8							0.004	0.009	0.012	0.016	0.017
Teapot Creek right of parking lot	TEA2	1	19/03/12	222.9	51	1.8	2.6			6.9	0.6		0	0	152	0	12.6	100	6.4	0.002	0.004	0.006	0.008	0.009
Teapot Creek right of parking lot	TEA2	2	19/03/12							6.7	0.8									0.002	0.004	0.006	0.008	0.009
Watt Creek	WAT	1	19/03/12	128.3	44.3	1.7	3.1			6.8	1.7				164	0.5	13.6	100	3	0.004	0.009	0.012	0.017	0.018
Watt Creek	WAT	2	19/03/12							7.2	1.8									0.003	0.007	0.011	0.015	0.015
Spring Creek	SPR	1	19/03/12	375.6	73.1	4.6	3.4			9.5	2				223	0.05	6.3	52	8	0.004	0.007	0.009	0.012	0.013
Spring Creek	SPR	2	19/03/12							9.6	2									0.003	0.006	0.009	0.012	0.014
Frost Creek @ Lindell Beach	FRO1	1	19/03/12	394.5	76	5	3.2			6.6	1.5				129	0.7	13.3	102	4.7	0.007	0.016	0.024	0.031	0.033
Frost Creek @ Lindell Beach	FRO1	2	19/03/12							6.6	2.2									0.008	0.018	0.028	0.037	0.039
Frost Creek @ Frost Rd Bridge	FRO2	1	19/03/12	381	98.3	4	2.4			6.4	1.5			21.2	130	0.5	13.2	102	4.8	0.007	0.016	0.024	0.032	0.033
Frost Creek @ Frost Rd Bridge	FRO2	2	19/03/12							6	1.7		21.2							0.008	0.019	0.028	0.037	0.039
Frost Creek Columbia Valley	FRO3	1	19/03/12	92	81.4	2.8	2.5			6.4	1.7		10.1	10.1	93	0.5	13.8	100	2.2	0.011	0.024	0.036	0.049	0.051
Frost Creek Columbia Valley	FRO3	2	19/03/12							6.7	1.2									0.011	0.024	0.037	0.049	0.051
Ascaphus Creek	ASC	1	2/04/12	470.8	103.4	3.4	5.6			13	2.8		23.7	18.3	78	1.4	13	100	4.6	0.017	0.039	0.06	0.077	0.083
Ascaphus Creek	ASC	2	2/04/12							12.3	3.3		12.9							0.017	0.037	0.058	0.075	0.081
Fin Creek	FIN	1	2/04/12	252.4	66.8	2.1	3.4			9.4	5.8		29.8	28.25	106	2.4	12.6	98	5.1	0.007	0.015	0.025	0.031	0.033
Fin Creek	FIN	2	2/04/12							8.5	6.4		26.7							0.008	0.018	0.027	0.035	0.037
Reservoir Creek	RSV	1	2/04/12	661.7	179.7	3	3.3			13.2	4.1		13.2	13.5	83	2.6	12.3	96	5.1	0.015	0.031	0.048	0.061	0.063
Reservoir Creek	RSV	2	2/04/12							9.4	3.8		13.8							0.015	0.032	0.049	0.062	0.064
Sweltzer Creek	SWE	1	2/04/12	110.9	104.6	5.1	2.1			7.3	5.9		47.7	49.8	174	0.8	11.4	91	6.3	0.007	0.013	0.024	0.032	0.033
Sweltzer Creek	SWE	2	2/04/12							5.8	5		51.9							0.006	0.012	0.024	0.032	0.033
Smith Falls Creek	SMI	1	2/04/12	174.7	110.7	7.6	2.8			10.2	5.1		18.9	18.3	266	0.7	12.3	97	6	0.012	0.026	0.042	0.054	0.057
Smith Falls Creek	SMI	2	2/04/12							14	3.3		17.7							0.012	0.026	0.041	0.052	0.056
Windfall Creek	WIN	1	2/04/12	304.7	74.8	2.4	2.6			7.4	1.7		8.7	9.3	231	0.55	12.5	97	5.2	0.008	0.017	0.029	0.038	0.044
Windfall Creek	WIN	2	2/04/12							7.2	1.9		9.9							0.008	0.014	0.021	0.027	0.029
Clear Creek	CLE	1	2/04/12	355.7	82.7	1.8	4.5			6.9	1.5		54.9	31.45	203	0.35	12.4	96	5.2	0.007	0.014	0.023	0.03	0.033
Clear Creek	CLE	2	2/04/12							8.8	1.7		8							0.006	0.012	0.02	0.026	0.028
Teapot Creek left of parking lot	TEA	1	2/04/12	202.7	58.1	1.1	2.4			11	3		15.9	14.7	191	0.3	11.9	96	6.8	0.003	0.006	0.01	0.012	0.013
Teapot Creek left of parking lot	TEA	2	2/04/12							9.4	2		13.5							0.003	0.006	0.01	0.012	0.014
Teapot Creek right of parking lot	TEA2	1	2/04/12	228.8	48.7	1.3	3.1			8.5	0.8		0	0	200	0.05	11.9	97	7	0.002	0.002	0.005	0.005	0.005
Teapot Creek right of parking lot	TEA2	2	2/04/12							8.1	0.5		0							0.003	0.005	0.01	0.012	0.015
Watt Creek	WAT	1	2/04/12	113.8	50.2	2	3			7.7	1.3		1.5	1.5	220	1.7	12.5	97	5.1	0.004	0.009	0.016	0.02	0.022
Watt Creek	WAT	2	2/04/12							7.5	1.2		1.5							0.003	0.008	0.012	0.016	0.016
Spring Creek	SPR	1	2/04/12	351.8	80.2	5.4	3.1			9.1	2.4		3.4	2.8	297	0.35		55	8.4	0.003	0.006	0.009	0.011	0.011
Spring Creek	SPR	2	2/04/12							9.1	1.8		2.2							0.004	0.008	0.012	0.016	0.018
Frost Creek @ Lindell Beach	FRO1	1	2/04/12	465.5	70.2	3.5	2.3			9.1	1.8		7.7	3.85	172	0.5	12.4	99	6.2	0.007	0.015	0.022	0.029	0.03
Frost Creek @ Lindell Beach	FRO1	2	2/04/12							6.3	1.4		0							0.007	0.015	0.024	0.03	0.032
Frost Creek @ Frost Rd Bridge	FRO2	1	2/04/12	474.7	96.6	2.9	2.6			6.4	2.2		0	0	179	0.4	12.2	97	6.1	0.007	0.015	0.023	0.03	0.031
Frost Creek @ Frost Rd Bridge	FRO2	2	2/04/12							7.1	1									0.008	0.015	0.024	0.03	0.032
Frost Creek Columbia Valley	FRO3	1	2/04/12	60	54.5	2.9	4.6			5.4	1.7		0	0.75	113	1	12.6	95	4.1	0.016	0.034	0.055	0.071	0.078
Frost Creek Columbia Valley	FRO3	2	2/04/12							8.2	1.5		1.5							0.013	0.027	0.043	0.056	0.059
Ascaphus Creek	ASC	1	16/04/12	334.7	57.2	4.3	6.2			12.1	6.6				95	2.6	12.3	100	6.9	0.012	0.027	0.041	0.052	0.054
Ascaphus Creek	ASC	2	16/04/12							11.1	6.1									0.012	0.027	0.041	0.052	0.054
Fin Creek	FIN	1	16/04/12	192	24.8	2.7	3.3			7.1	7.8		58	56.2	108	5.8	12.3	99	6.8	0.007	0.015	0.022	0.028	0.029
Fin Creek	FIN	2	16/04/12							8.5	7.9		54.4							0.007	0.015	0.022	0.028	0.029
Reservoir Creek	RSV	1	16/04/12	514.7	96.4	3.5	3.7			8.7	8.4				92	4.6	12	97	6.8	0.014	0.03	0.045	0.056	0.059
Reservoir Creek	RSV	2	16/04/12							8	9.4									0.016	0.03	0.045	0.057	0.059
Sweltzer Creek	SWE	1	16/04/12	98.7	81.4	4.4	2.2			6.6	5.6		53.2	53.2	163	0.55	12.9	108	8.3	0.005	0.011	0.021	0.028	0.029
Sweltzer Creek	SWE	2	16/04/12							8.3	4.7									0.005	0.011	0.021	0.028	0.029
Smith Falls Creek	SMI	1	16/04/12	138.7	93	7.5	3.6			10	7.6		41.8	42.1	267	1.2	11.6	98	8.7	0.011	0.025	0.04	0.052	0.054
Smith Falls Creek	SMI	2	16/04/12							11.8	8.4		42.4							0.012	0.026	0.041	0.054	0.057
Windfall Creek	WIN	1	16/04/12	272	54.2	4.9	2.9			7.1	3		15.9	17.7	228	1	12.3	99	6.4	0.006	0.013	0.021	0.027	0.028
Windfall Creek	WIN	2	16/04/12							6.3	3.2		19.5							0.006	0.014	0.021	0.027	0.029
Clear Creek	CLE	1	16/04/12	320	58	2.2	4			14.5	2.7				217	0.85	12.1	97	6.4	0.006	0.014	0.021	0.027	0.028
Clear Creek	CLE	2	16/04/12							7.7	2.7									0.006	0.012	0.02	0.026	0.027
Teapot Creek left of parking lot	TEA	1	16/04/12	196	49.7	2.1	2.9			6.1	2.9		19.5	24.3	187	0.95	11.8	96	7.2	0.003	0.005	0.008	0.01	0.011
Teapot Creek left of parking lot	TEA	2	16/04/12							5.6	2.9		29.1							0.003	0.005	0.008	0.01	0.01
Teapot Creek right of parking lot	TEA2	1	16/04/12	224	35.5	1.9	2.5			5	2.9		0.8	0.5	196	0	12	98	7.1	0.003	0.004	0.006	0.008	0.009
Teapot Creek right of parking lot	TEA2	2	16/04/12							7.8	2.3		0.2							0.001	0.002	0.004	0.005	0.005
Watt Creek	WAT	1	16/04/12	92	40.3	2.4	2.4			6.4	5		15.3	12.9	173	1.4	12.4	98	5.8	0.007	0.015	0.025	0.032	0.035
Watt Creek	WAT	2	16/04/12							5.8	4		10.5							0.01	0.019	0.03	0.037	0.042
Spring Creek	SPR	1	16/04/12	336	78.9	5.6	3.5			8	5.2		20.1	21.3	266	0.5	6.5	54	8.5	0.004	0.006	0.009	0.011	0.011
Spring Creek	SPR	2	16/04/12							8.8	4.5		22.5							0.005	0.007	0.009	0.011	0.011
Frost Creek @ Lindell Beach	FRO1	1	16/04/12	318.7	69.9	2.2	2.5			9.9	12.3		22.5	24	121	6.9	12.5	99	6.1	0.02	0.038	0.054	0.068	0.071
Frost Creek @ Lindell Beach	FRO1	2	16/04/12							5.5	9.2		25.5							0.019	0.036	0.051	0.065	0.067
Frost Creek @ Frost Rd Bridge	FRO2	1	16/04/12	310.7	70.2	2.7	2.3			6.2	11.2		27.3	25.2	115	7.2	12.5	98	5.8	0.021	0.04	0.059	0.075	0.078
Frost Creek @ Frost Rd Bridge	FRO2	2	16/04/12							5.5	11.7		23.1							0.017	0.036	0.054	0.068	0.071
Frost Creek Columbia Valley	FRO3	1	16/04/12	25.5	57.1	4	2.1			5	15.8		30.9	30	64	7.6	12.6	97	4.5	0.022	0.048	0.071	0.092	0.095
Frost Creek Columbia Valley	FRO3	2	16/04/12							5.6	16.4		29.1							0.022	0.048	0.071	0.091	0.095
Ascaphus Creek	ASC	1	30/04/12	359.5	122	4.8	7.4			11	6.8		26.3	23.6	79	2.2	12	100	7.8	0.018	0.04	0.059	0.076	0.079
Ascaphus Creek	ASC	2	30/04/12							12.1	6		20.9							0.018	0.04	0.059	0.077	0.08
Fin Creek	FIN	1	30/04/12	217.3	46.8	1.6	4			8.3	13.1		66.9	65.7	102	4.7	11.9	98	7.6	0.009	0.02	0.03	0.039	0.041
Fin Creek	FIN	2	30/04/12							8.8	13.7		64.5							0.009	0.02	0.03	0.039	0.041
Reservoir Creek	RSV	1	30/04/12	489.8	139.1	2.8	3.9			10.3	15.4		67.5	70.25	80	7	11.4	94	7.8	0.018	0.04	0.058	0.075	0.078
Reservoir Creek	RSV	2	30/04/12							9.6	13.9		73							0.019	0.041	0.06	0.076	0.079
Sweltzer Creek	SWE	1	30/04/12	79.7	95.6	4	2.3			6.5	5.9		29.3	36.6	156	1.4	11.7	107	11.6	0.005	0.012	0.021	0.03	0.031
Sweltzer Creek	SWE	2	30/04/12							6	6.5		43.9							0.005	0.012	0.022	0.03	0.031
Smith Falls Creek	SMI	1	30/04/12	129.8	114.5	4.5	4			12.3	7.6		41.5	43	245	1.3	11	96	9.7	0.014	0.032	0.049	0.065	0.067
Smith Falls Creek	SMI	2	30/04/12							10.6	15.5		44.5							0.015	0.033	0.05	0.066	0.07
Windfall Creek	WIN	1	30/04/12	214.6	78.7	1.9	3.3			10	7.2		22.1	23.2	220	3.2	12	97	6.7	0.007	0.013	0.019	0.025	0.026
Windfall Creek	WIN	2	30/04/12							10.4	7.1		24.3							0.008	0.016	0.024	0.031	0.033
Clear Creek	CLE	1	30/04/12	316	74.1	2.2	3.9			6.6	6.9		23.7	22.5	224	3.3	11.9	96	6.6	0.004	0.01	0.015	0.02	0.021
Clear Creek	CLE	2	30/04/12							6.9	7.9		21.3							0.007	0.014	0.021	0.027	0.029
Teapot Creek left of parking lot	TEA	1	30/04/12	187	66.9	1.4	3.5			8.6	3.8		35.1	27.9	176	0.9	11.7	95	7.4	0.003	0.007	0.01	0.014	0.014
Teapot Creek left of parking lot	TEA	2	30/04/12							4.4	3.7		20.7							0.003	0.007	0.01	0.015	0.016
Teapot Creek right of parking lot	TEA2	1	30/04/12	212	65.8	1.5	3			5.6	0.5		11.1	13.8	186	0.35	11.8	96	7.1	0.002	0.003	0.004	0.006	0.006
Teapot Creek right of parking lot	TEA2	2	30/04/12							5.8	1		16.5							0.002	0.003	0.005	0.007	0.007
Watt Creek	WAT	1	30/04/12	80.3	42.7	3.1	3.3			5.4	9.6		19.5	18.9	136	4.2	12.2	96	6	0.01	0.019	0.026	0.034	0.035
Watt Creek	WAT	2	30/04/12							16.7	7.9		18.3							0.007	0.015	0.021	0.027	0.029
Spring Creek	SPR	1	30/04/12	322.6	78.2	6	4.1			9.2	3.6		12.3	13.5	260	0.45	6.3	53	8.6	0.004	0.01	0.013	0.017	0.018
Spring Creek	SPR	2	30/04/12							9.3	2.6		14.7							0.004	0.009	0.013	0.017	0.018
Frost Creek @ Lindell Beach	FRO1	1	30/04/12	196.2	68	2.6	2.8			11.3	14.1		21.9	23.4	80	14	12.2	96	5.7	0.026	0.053	0.077	0.099	0.102
Frost Creek @ Lindell Beach	FRO1	2	30/04/12							8.5	16.3		24.9							0.026	0.053	0.077	0.1	0.103
Frost Creek @ Frost Rd Bridge	FRO2	1	30/04/12	176.5	86.6	2.6	2.5			5.8	16.1		19.5	21	79	12	12.3	96	5.6	0.026	0.053	0.076	0.098	0.102
Frost Creek @ Frost Rd Bridge	FRO2	2	30/04/12							5.9	16.9		22.5							0.022	0.048	0.07	0.092	0.096
Frost Creek Columbia Valley	FRO3	1	30/04/12	28	65.2	2.6	2.2			9.9	17.2		30.3	32.1	47	14	12.4	95	4.7	0.028	0.061	0.088	0.114	0.118
Frost Creek Columbia Valley	FRO3	2	30/04/12							5.5	15.7		33.9							0.04	0.076	0.107	0.136	0.14
Ascaphus Creek	ASC	1	14/05/12	300.6	74.1	4.8	7.5			11	2.7				96	1.3	11.3	100	10.1	0.009	0.021	0.033	0.043	0.045
Ascaphus Creek	ASC	2	14/05/12							9.3	3.5									0.01	0.022	0.035	0.045	0.048
Fin Creek	FIN	1	14/05/12	142	47.8	2.8	4.4			13.6	7.1				105	2.8	11.5	99	9.4	0.006	0.012	0.019	0.025	0.027
Fin Creek	FIN	2	14/05/12							8.6	6.9									0.006	0.013	0.019	0.025	0.026
Reservoir Creek	RSV	1	14/05/12	410.9	68.1	4.5	4.4			10.4	5				97	2.1	9.6	97	11.7	0.007	0.018	0.027	0.035	0.037
Reservoir Creek	RSV	2	14/05/12							7.5	4.8									0.009	0.019	0.029	0.038	0.04
Sweltzer Creek	SWE	1	14/05/12	76.4	82.6	5.1	2.6			7.3	3.5				152	0.65	11.8	110	12.9	0.006	0.013	0.024	0.033	0.033
Sweltzer Creek	SWE	2	14/05/12							5.2	3.6									0.006	0.014	0.026	0.035	0.037
Smith Falls Creek	SMI	1	14/05/12	137.9	99.5	5.8	4			9.9	3.6				262	0.8	10.7	96	11.2	0.01	0.023	0.035	0.047	0.049
Smith Falls Creek	SMI	2	14/05/12							10	4.1									0.01	0.023	0.036	0.048	0.051
Windfall Creek	WIN	1	14/05/12	231.6	52.7	3.7	3.3			6.2	2.7				224	1.1	11.8	99	8.2	0.005	0.01	0.015	0.02	0.022
Windfall Creek	WIN	2	14/05/12							6.7	2.2									0.004	0.008	0.013	0.017	0.019
Clear Creek	CLE	1	14/05/12	317.1	50.4	4.4	4.3			12.9	2				226	0.65	11.5	97	8.6	0.004	0.009	0.013	0.017	0.018
Clear Creek	CLE	2	14/05/12							10.8	2.3									0.004	0.009	0.014	0.018	0.02
Teapot Creek left of parking lot	TEA	1	14/05/12	195.8	50.7	2	3.2			6.2	2.6				183	0.8	11.7	97	7.7	0.002	0.004	0.006	0.008	0.009
Teapot Creek left of parking lot	TEA	2	14/05/12							6.8	2.5									0.001	0.003	0.005	0.007	0.008
Teapot Creek right of parking lot	TEA2	1	14/05/12	234.4	52.3	2.3	3.2			6.1	0.8				188	0	11.8	97	7.4	0.005	0.009	0.014	0.018	0.021
Teapot Creek right of parking lot	TEA2	2	14/05/12							5.6	0.8									0.001	0.002	0.004	0.006	0.006
Watt Creek	WAT	1	14/05/12	71.7	49.7	3.5	2.9			4.8	5				118	3.2	11.9	97	7.2	0.01	0.017	0.025	0.032	0.033
Watt Creek	WAT	2	14/05/12							4.8	5.8									0.006	0.012	0.019	0.025	0.026
Spring Creek	SPR	1	14/05/12	317.1	72.4	11	3.8			8.1	2.7				255	0.35	6.4	55	9.5	0.003	0.007	0.011	0.015	0.017
Spring Creek	SPR	2	14/05/12							8.1	2.8									0.002	0.003	0.005	0.007	0.008
Frost Creek @ Lindell Beach	FRO1	1	14/05/12	256.4	54.5	3.6	2.4			4.8	5.8				83	4.2	12.1	100	7.3	0.022	0.046	0.069	0.09	0.093
Frost Creek @ Lindell Beach	FRO1	2	14/05/12							4.5	6.2									0.02	0.044	0.065	0.086	0.089
Frost Creek @ Frost Rd Bridge	FRO2	1	14/05/12	263.3	54.2	3.6	2.2			5.1	4.1				83	3.6	12.1	98	6.9	0.021	0.047	0.07	0.091	0.095
Frost Creek @ Frost Rd Bridge	FRO2	2	14/05/12							5	4.9									0.02	0.043	0.064	0.084	0.087
Frost Creek Columbia Valley	FRO3	1	14/05/12	22.1	52.7	3.7	1.6			4.5	4.3				42	3	12	97	6.8	0.021	0.048	0.074	0.097	0.101
Frost Creek Columbia Valley	FRO3	2	14/05/12							5.2	4.7									0.021	0.05	0.077	0.101	0.105
Ascaphus Creek	ASC	1	30/05/12	329.1	84.9	4.4	7.3			15.2	3.2				100	0.1	11.5	99	9.2	0.012	0.025	0.04	0.05	0.054
Ascaphus Creek	ASC	2	30/05/12							15.2	3.3									0.012	0.025	0.04	0.05	0.054
Fin Creek	FIN	1	30/05/12	134.3	41.7	3.5	3.8			10.3	7.4				111	2.4	11.7	98	8.5	0.007	0.015	0.024	0.029	0.032
Fin Creek	FIN	2	30/05/12							9.8	7.4									0.008	0.017	0.026	0.032	0.036
Reservoir Creek	RSV	1	30/05/12	381.5	89.7	4.1	3.9			11.9	5.2				101	1.5	11.3	96	8.9	0.01	0.023	0.035	0.044	0.049
Reservoir Creek	RSV	2	30/05/12							11.9	4.5									0.01	0.02	0.032	0.04	0.043
Sweltzer Creek	SWE	1	30/05/12	68.6	74.6	8.6	2.1			7.9	6.9				152	1.7	10.5	105	15.7	0.005	0.011	0.022	0.028	0.03
Sweltzer Creek	SWE	2	30/05/12							7.5	6.6									0.006	0.012	0.022	0.029	0.031
Smith Falls Creek	SMI	1	30/05/12	124.9	105	5.2	3.9			13.3	2.9				267	0	10.8	96	10.8	0.01	0.023	0.037	0.047	0.05
Smith Falls Creek	SMI	2	30/05/12							14.7	3.4									0.01	0.023	0.036	0.046	0.049
Windfall Creek	WIN	1	30/05/12	206.9	53.8	3	3.1			8.7	2.7				232	0.4	11.8	98	7.8	0.005	0.009	0.014	0.017	0.02
Windfall Creek	WIN	2	30/05/12							8.5	3.1									0.004	0.007	0.011	0.013	0.015
Clear Creek	CLE	1	30/05/12	338.5	89.7	1.5	4.2			11.1	2.1				232	0	11.6	97	8.1	0.003	0.008	0.012	0.015	0.017
Clear Creek	CLE	2	30/05/12							11.2	1.9									0.006	0.009	0.014	0.016	0.018
Teapot Creek left of parking lot	TEA	1	30/05/12	188.1	50	1.5	2.8			9.5	2.4				185	0	11.7	97	7.7	0.002	0.003	0.006	0.005	0.007
Teapot Creek left of parking lot	TEA	2	30/05/12							8.5	2.4									0.006	0.009	0.016	0.018	0.021
Teapot Creek right of parking lot	TEA2	1	30/05/12	219	57.4	1.6	2.7			10.2	1				190	0	11.8	97	7.3	0.001	0.002	0.004	0.004	0.005
Teapot Creek right of parking lot	TEA2	2	30/05/12							9	0.9									0.001	0.001	0.003	0.002	0.003
Watt Creek	WAT	1	30/05/12	67.2	28.2	1.7	2.7			8.1	3.2				139	0.7	11.9	97	7.3	0.003	0.007	0.011	0.014	0.015
Watt Creek	WAT	2	30/05/12							7.5	3.2									0.003	0.007	0.012	0.014	0.015
Spring Creek	SPR	1	30/05/12	304.9	71.7	4.5	3.2			12.4	2.7				268	0	6.7	57	9	0.001	0.003	0.005	0.005	0.005
Spring Creek	SPR	2	30/05/12							12.6	2.7									0.002	0.003	0.006	0.006	0.008
Frost Creek @ Lindell Beach	FRO1	1	30/05/12	343.9	71.4	2.3	2.3			6.8	3.7				107	1.5	11.9	98	7.5	0.013	0.029	0.045	0.057	0.066
Frost Creek @ Lindell Beach	FRO1	2	30/05/12							6.3	4.1									0.013	0.029	0.045	0.058	0.062
Frost Creek @ Frost Rd Bridge	FRO2	1	30/05/12	343.9	65.8	2.4	2.2			6.3	3.6				107	1.6	11.9	97	7.3	0.013	0.029	0.045	0.058	0.062
Frost Creek @ Frost Rd Bridge	FRO2	2	30/05/12							7.4	4.1									0.014	0.03	0.045	0.057	0.06
Frost Creek Columbia Valley	FRO3	1	30/05/12	21	44.3	2.3	1.9			5	3.9				52	1.2	12	96	6.5	0.017	0.038	0.06	0.077	0.082
Frost Creek Columbia Valley	FRO3	2	30/05/12							7.4	3.9									0.017	0.038	0.059	0.076	0.081
Ascaphus Creek	ASC	1	11/06/12	347.8	73.7	4.6	7.9			15	2.3		10	10.9	99	0.5	11.5	100	9.6	0.015	0.03	0.045	0.059	0.062
Ascaphus Creek	ASC	2	11/06/12							17.7	2.8		11.8							0.013	0.029	0.044	0.058	0.061
Fin Creek	FIN	1	11/06/12	134.4	40.3	3.3	4.2			8	7.3		39.8	38.25	111	2.2	11.6	98	8.9	0.006	0.011	0.017	0.023	0.024
Fin Creek	FIN	2	11/06/12							8.6	6.9		36.7							0.005	0.011	0.016	0.022	0.023
Reservoir Creek	RSV	1	11/06/12	360.3	76.6	3	4.3			11.3	5.8		24.5	22.7	101	2.1	11.3	97	9.4	0.008	0.019	0.029	0.038	0.04
Reservoir Creek	RSV	2	11/06/12							10.9	4.9		20.9							0.009	0.019	0.029	0.039	0.042
Sweltzer Creek	SWE	1	11/06/12	72.2	73.5	12.2	1.8			7.7	3.5		25.1	23.95	148	0.1	10.7	106	15.3	0.006	0.012	0.022	0.031	0.032
Sweltzer Creek	SWE	2	11/06/12							9	4.1		22.8							0.005	0.012	0.021	0.031	0.032
Smith Falls Creek	SMI	1	11/06/12	122.8	97.9	6.2	4			14.1	3.3		155.3	157.7	270	0.3	10.8	97	11	0.01	0.023	0.035	0.047	0.049
Smith Falls Creek	SMI	2	11/06/12							14.7	7.6		160.1							0.01	0.022	0.035	0.047	0.049
Windfall Creek	WIN	1	11/06/12	210.6	34	3.8	3.2			9.5	3.4		2.7	3.3	235	0.07	11.6	97	8.3	0.003	0.008	0.011	0.016	0.017
Windfall Creek	WIN	2	11/06/12							9.3	2.6		3.9							0.005	0.009	0.014	0.019	0.02
Clear Creek	CLE	1	11/06/12	332.5	47.1	2.8	4.2			13	2.2		0.9	0.45	225	0	11.5	97	8.6	0.003	0.008	0.011	0.016	0.018
Clear Creek	CLE	2	11/06/12							13	2.5		0							0.002	0.007	0.011	0.016	0.017
Teapot Creek left of parking lot	TEA	1	11/06/12	196.8	25.2	2	2.6			11.9	3.1		7	6.35	185	0	11.7	97	7.7	0.001	0.002	0.004	0.006	0.006
Teapot Creek left of parking lot	TEA	2	11/06/12							11.3	2.7		5.7							0.001	0.003	0.004	0.006	0.006
Teapot Creek right of parking lot	TEA2	1	11/06/12	223.1	39.7	2.7	3.1			9.9	1.1		0	0	189	0	11.8	97	7.4	0	0.001	0.001	0.002	0.003
Teapot Creek right of parking lot	TEA2	2	11/06/12							10.1	0.9		0							0	0.001	0.001	0.002	0.003
Watt Creek	WAT	1	11/06/12	76.2	29.1	2.6	2.8			8.1	3.2		16.7	8.8	151	0.3	11.7	97	7.8	0.002	0.006	0.01	0.015	0.015
Watt Creek	WAT	2	11/06/12							7.8	2.5		0.9							0.002	0.006	0.01	0.014	0.015
Spring Creek	SPR	1	11/06/12	315.9	65.1	4.8	3.2			13	2.5		2.7	1.5	263	0	6.4	55	9.4	0.002	0.003	0.005	0.007	0.008
Spring Creek	SPR	2	11/06/12							13.9	2.3		0.3							0.002	0.003	0.004	0.006	0.007
Frost Creek @ Lindell Beach	FRO1	1	11/06/12	376.9	44.5	3.6	2.1			8.1	2.8		0.3	0.15	113	0.75	11.9	100	8.4	0.012	0.029	0.044	0.059	0.062
Frost Creek @ Lindell Beach	FRO1	2	11/06/12							6.5	2.5		0							0.012	0.028	0.042	0.056	0.059
Frost Creek @ Frost Rd Bridge	FRO2	1	11/06/12	363	67	5.2	2.7			6.9	2.4		0.9	0.45	114	0.75	11.8	98	8.1	0.014	0.031	0.047	0.061	0.064
Frost Creek @ Frost Rd Bridge	FRO2	2	11/06/12							7.2	2.7		0							0.014	0.03	0.047	0.062	0.065
Frost Creek Columbia Valley	FRO3	1	11/06/12	17.2	46.1	4.3	1.7			5.5	2.6		3.3	4.2	52	0.7	11.9	97	7.5	0.018	0.043	0.065	0.086	0.09
Frost Creek Columbia Valley	FRO3	2	11/06/12							7.2	2.8		5.1							0.017	0.041	0.063	0.083	0.086
Ascaphus Creek	ASC	1	25/06/12	374.1	70.5	3	7.2			18.2	4.1				85	0.75	12.4	108	9.9	0.016	0.038	0.057	0.074	0.076
Ascaphus Creek	ASC	2	25/06/12							17.8	4.7									0.017	0.04	0.06	0.078	0.08
Fin Creek	FIN	1	25/06/12	160.7	41.6	1.2	3.7			12.9	9				103	2.2	11.9	103	9.7	0.007	0.016	0.023	0.031	0.032
Fin Creek	FIN	2	25/06/12							12.9	9.3									0.007	0.016	0.024	0.032	0.034
Reservoir Creek	RSV	1	25/06/12	401.1	65.2	1.6	3.9			17.4	7.9				92	2.4	11.8	103	10	0.012	0.028	0.042	0.054	0.056
Reservoir Creek	RSV	2	25/06/12							13.8	7.4									0.012	0.028	0.043	0.055	0.057
Sweltzer Creek	SWE	1	25/06/12	78.4	74	7.3	1.9			8	3.9				139	0.2	11	113	17	0.006	0.015	0.026	0.036	0.037
Sweltzer Creek	SWE	2	25/06/12							9.8	3.3									0.006	0.014	0.025	0.035	0.035
Smith Falls Creek	SMI	1	25/06/12	110.6	96.8	4.1	4.5			24.7	3.7				253	0.85	11.2	102	11.7	0.011	0.027	0.041	0.054	0.056
Smith Falls Creek	SMI	2	25/06/12							17.2	10									0.011	0.027	0.041	0.055	0.056
Windfall Creek	WIN	1	25/06/12	218.6	35.2	1	3.3			11.7	2.4				223	0.2	11.9	102	9	0.005	0.01	0.016	0.022	0.024
Windfall Creek	WIN	2	25/06/12							11.8	2.9									0.005	0.01	0.015	0.021	0.022
Clear Creek	CLE	1	25/06/12	293.1	92.3	0.3	4.5			15	2.6				205	0.05	11.9	102	9.4	0.003	0.008	0.013	0.018	0.018
Clear Creek	CLE	2	25/06/12							12.4	2.4									0.004	0.01	0.015	0.02	0.021
Teapot Creek left of parking lot	TEA	1	25/06/12	178.7	50.8	0.1	2.8			10.4	2.8				173	0.05	12.2	101	7.9	0.001	0.004	0.005	0.008	0.008
Teapot Creek left of parking lot	TEA	2	25/06/12							18.8	2.3									0.002	0.004	0.006	0.009	0.008
Teapot Creek right of parking lot	TEA2	1	25/06/12	195.4	66.4	0.1	2.6			10.6	1				180	0	12.4	102	7.5	0.001	0.002	0.002	0.004	0.004
Teapot Creek right of parking lot	TEA2	2	25/06/12							11.5	1									0.001	0.002	0.004	0.005	0.006
Watt Creek	WAT	1	25/06/12	64.3	39.1	0.3	2.4			13.2	3.9				134	0.75	12.1	102	8.6	0.005	0.01	0.015	0.02	0.021
Watt Creek	WAT	2	25/06/12							9.3	3.9									0.004	0.009	0.014	0.019	0.02
Spring Creek	SPR	1	25/06/12	304.7	70.3	4.4	2.7			12.8	4.1				248	0	8.1	69	8.3	0.001	0.003	0.004	0.005	0.006
Spring Creek	SPR	2	25/06/12							11.7	2.3									0.001	0.002	0.004	0.005	0.005
Frost Creek @ Lindell Beach	FRO1	1	25/06/12	282.8	74.9	1.1	2.1			7	3.5				104	1	12	101	8.7	0.012	0.03	0.047	0.062	0.064
Frost Creek @ Lindell Beach	FRO1	2	25/06/12							7.1	3.8									0.015	0.034	0.051	0.068	0.071
Frost Creek @ Frost Rd Bridge	FRO2	1	25/06/12	293.1	93.4	3.6	2.5			7.9	4.2				104	1.3	11.9	101	8.5	0.012	0.03	0.046	0.061	0.063
Frost Creek @ Frost Rd Bridge	FRO2	2	25/06/12							7.3	4.4									0.012	0.029	0.045	0.059	0.061
Frost Creek Columbia Valley	FRO3	1	25/06/12	14.3	45.1	0.8	1.7			6.4	4.1				52	1.2	11.9	98	8.6	0.017	0.039	0.059	0.079	0.081
Frost Creek Columbia Valley	FRO3	2	25/06/12							5.7	3.6									0.017	0.04	0.062	0.082	0.085
Ascaphus Creek	ASC	1	9/07/12	314.4	78.3	2.8	8.2			18.2	4.2				85.4	0.5	10.8	103	13.5	0.015	0.033	0.052	0.066	0.07
Ascaphus Creek	ASC	2	9/07/12							18.9	4.2
Fin Creek	FIN	1	9/07/12	127.1	45.7	1.3	4.8			14.6	9.4				98.8	2.6	11.6	108	12.8	0.007	0.015	0.025	0.031	0.032
Fin Creek	FIN	2	9/07/12							14.2	9
Reservoir Creek	RSV	1	9/07/12	345.2	89.5	2.3	4.5			12.9	8.3				61.9	1.9	11.2	105	12.6	0.01	0.023	0.037	0.049	0.052
Reservoir Creek	RSV	2	9/07/12							12.4	7.8
Sweltzer Creek	SWE	1	9/07/12	64.5	72.1	3.3	1.7			10.2	3.6				152.1	0.05	10.7	122	22	0.005	0.011	0.024	0.032	0.033
Sweltzer Creek	SWE	2	9/07/12							9.2	4.2
Smith Falls Creek	SMI	1	9/07/12	106.4	92.7	4.3	4.6			15.7	4.9				254.8	0.3	10.9	107	15.1	0.012	0.028	0.046	0.06	0.062
Smith Falls Creek	SMI	2	9/07/12							23.4	6.2
Windfall Creek	WIN	1	9/07/12	206	43	1.8	3.4			8.4	2.2				196.3	0	11.2	102	11.4	0.004	0.009	0.017	0.021	0.024
Windfall Creek	WIN	2	9/07/12							13.2	2.8
Clear Creek	CLE	1	9/07/12	318.4	49.7	0.9	5			10	2.1				185.6	0.05	11.2	104	12.2	0.003	0.008	0.014	0.018	0.019
Clear Creek	CLE	2	9/07/12							9.7	2.2
Teapot Creek left of parking lot	TEA	1	9/07/12	187.3	31.3	0.1	2.9			6.1	2.3				144.6	0	11.9	100	8.5	0.001	0.002	0.005	0.006	0.006
Teapot Creek left of parking lot	TEA	2	9/07/12							6	2.9
Teapot Creek right of parking lot	TEA2	1	9/07/12	212.7	24.2	0.5	2.5			6.9	1				146.8	0	12.5	103	7.8	0.001	0.002	0.007	0.008	0.01
Teapot Creek right of parking lot	TEA2	2	9/07/12							6.2	1.2
Watt Creek	WAT	1	9/07/12	80.3	16.9	1.2	3.3			6.5	3.1				130.3	0.25	11.4	106	12.7	0.003	0.007	0.013	0.018	0.019
Watt Creek	WAT	2	9/07/12							7	3
Spring Creek	SPR	1	9/07/12	268.9	63.2	7.5	3.4			10.1	3.9				190.9	0	8.2	72	10.5	0.002	0.004	0.008	0.01	0.01
Spring Creek	SPR	2	9/07/12							11.5	3.3
Frost Creek @ Lindell Beach	FRO1	1	9/07/12	346.5	51.9	1.6	2.2			5.4	2.9				11.4	0.65	11.6	108	12.6	0.01	0.024	0.038	0.049	0.051
Frost Creek @ Lindell Beach	FRO1	2	9/07/12							5.7	2.1
Frost Creek @ Frost Rd Bridge	FRO2	1	9/07/12	357.2	45.7	1.8	2.4			6.6	2.5				104.5	0.4	11.4	104	12.1	0.01	0.023	0.036	0.047	0.049
Frost Creek @ Frost Rd Bridge	FRO2	2	9/07/12							5.6	2.3
Frost Creek Columbia Valley	FRO3	1	9/07/12	19.8	36.4	1.5	2.1			6.5	2.7				60.3	0.4	11.2	106	12.9	0.015	0.034	0.055	0.071	0.074
Frost Creek Columbia Valley	FRO3	2	9/07/12							5.1	3
Ascaphus Creek	ASC	1	24/07/12	265.1	80.2	4	8.2			17.8	3.5		58.7	36.8	87.1	1.5	9.8	92	12.6	0.017	0.038	0.057	0.073	0.078	7.83
Ascaphus Creek	ASC	2	24/07/12							15.6	3.6		14.9
Fin Creek	FIN	1	24/07/12	102.4	39.2	3	3.9			9.7	7.9		41.1	39.85	94.3	2.2	10.9	97	10.8	0.007	0.015	0.021	0.029	0.031	7.91
Fin Creek	FIN	2	24/07/12							9	7.2		38.6
Reservoir Creek	RSV	1	24/07/12	259.8	85.9	4.2	4.1			10.5	5.3		18.5	20.05	84.2	1.3	10.8	97	11.4	0.011	0.024	0.035	0.046	0.05	7.93
Reservoir Creek	RSV	2	24/07/12							10.7	5.8		21.6
Sweltzer Creek	SWE	1	24/07/12	37	67.7	30.7	1.2			6.7	2.4		14.9	16.4	155	0	9.4	105	20	0.006	0.014	0.026	0.035	0.038	8.08
Sweltzer Creek	SWE	2	24/07/12							6.3	4.8		17.9
Smith Falls Creek	SMI	1	24/07/12	112.7	97.7	8.7	4.9			15.7	4.4		16.1	18.25	244	0.2	10.3	95	12.7	0.017	0.038	0.058	0.078	0.082	8.17
Smith Falls Creek	SMI	2	24/07/12							17.9	4.5		20.4
Windfall Creek	WIN	1	24/07/12	198.1	45	3.4	3.7			9	2.6		3.3	2.4	200.5	0	11.9	99	10.5	0.006	0.013	0.02	0.025	0.028	8.01
Windfall Creek	WIN	2	24/07/12							8.7	2.1		1.5
Clear Creek	CLE	1	24/07/12	299.2	50.5	4.2	4.1			11.1	2.2		7	6.4	144.2	0	11.5	103	11	0.005	0.011	0.016	0.022	0.024	7.99
Clear Creek	CLE	2	24/07/12							12	2.9		5.8
Teapot Creek left of parking lot	TEA	1	24/07/12	178.5	28.5	1.3	2.7			7.4	2.4		4.5	6.05	143.6	0	10.9	93	8.7	0.002	0.003	0.005	0.008	0.009	7.9
Teapot Creek left of parking lot	TEA	2	24/07/12							6.8	3		7.6
Teapot Creek right of parking lot	TEA2	1	24/07/12	204.7	38.9	2.8	2.5			6.8	0.2		0	0	147.5	0	11.3	94	7.6	0.001	0.002	0.002	0.003	0.004	8.01
Teapot Creek right of parking lot	TEA2	2	24/07/12							6.2	1.6		0
Watt Creek	WAT	1	24/07/12	84	26.6	7.4	3.1			7.4	1.8		0	0	159.8	0	10.6	96	11.2	0.005	0.011	0.016	0.022	0.024	7.88
Watt Creek	WAT	2	24/07/12							8.8	1.4		0
Spring Creek	SPR	1	24/07/12	307.1	54.5	7.4	2.7			11.5	2.3		0	0	209.4	0	7.3	62	9.2	0.002	0.003	0.004	0.006	0.008	7.75
Spring Creek	SPR	2	24/07/12							9.2	2.3		0
Frost Creek @ Lindell Beach	FRO1	1	24/07/12	375.3	80.2	4.6	2.1			6.4	2.4		7	4.25	118.3	0.6	10.8	97	11	0.023	0.053	0.08	0.104	0.11	7.95
Frost Creek @ Lindell Beach	FRO1	2	24/07/12							5.1	2.7		1.5
Frost Creek @ Frost Rd Bridge	FRO2	1	24/07/12	388.4	92.2	5.5	3			5.6	2.3		0.9	1.8	119.1	0.3	10.6	94	10.8	0.021	0.048	0.073	0.095	0.1	7.93
Frost Creek @ Frost Rd Bridge	FRO2	2	24/07/12							6.1	3		2.7
Frost Creek Columbia Valley	FRO3	1	24/07/12	18.4	64.2	6.5	2.1			6.7	2.9		0.9	2.4	58.5	0.55	10.3	93	11.5	0.032	0.076	0.117	0.152	0.159	7.6
Frost Creek Columbia Valley	FRO3	2	24/07/12							7	3.7		3.9
Ascaphus Creek	ASC	1	7/08/12	273	62.6	5	10.1			17.9	4.6		25.2	24.9	120.5	0.54	9.8	99.1	15.9	0.011	0.024	0.038	0.049	0.054	7.6
Ascaphus Creek	ASC	2	7/08/12							14.6	13.3		24.6
Fin Creek	FIN	1	7/08/12	110.3	27.5	2.3	5			10.5	8.7		42.9	41.7	111.3	2.57	9.93	99.7	15.5	0.007	0.014	0.023	0.028	0.031	7.6
Fin Creek	FIN	2	7/08/12							10.4	9.5		40.5
Reservoir Creek	RSV	1	7/08/12	256.5	57.1	3	5.1			11.1	3.7		14.9	13.05	106.7	0.77	9.99	99.1	14.9	0.01	0.022	0.034	0.043	0.047	7.6
Reservoir Creek	RSV	2	7/08/12							9.8	4		11.2
Sweltzer Creek	SWE	1	7/08/12	28.5	84.9	8.9	2.1			6.9	4		25.8	25.2	116.5	0.32	9.6	115.7	24.8	0.004	0.011	0.022	0.03	0.031	7.8
Sweltzer Creek	SWE	2	7/08/12							7.2	3.6		24.6
Smith Falls Creek	SMI	1	7/08/12	114.3	92.1	4.4	5.7			16.1	3.9		16.1	17.95	276.4	0.26	9.89	99.1	15.5	0.013	0.03	0.047	0.062	0.065	7.9
Smith Falls Creek	SMI	2	7/08/12							16.6	4.4		19.8
Windfall Creek	WIN	1	7/08/12	198.5	50.6	5.8	4			10.4	1.2		5.8	3.95	227.5	0	10.2	100.5	14.6	0.005	0.012	0.019	0.024	0.028	7.7
Windfall Creek	WIN	2	7/08/12							9.1	2.2		2.1
Clear Creek	CLE	1	7/08/12	303.3	58.1	2	4.7			10.2	3.1		3.9	5.15	127.7	0	10.11	99.6	14.6	0.004	0.009	0.014	0.018	0.02	7.6
Clear Creek	CLE	2	7/08/12							10.8	2.3		6.4
Teapot Creek left of parking lot	TEA	1	7/08/12	172.3	41.1	0.9	2.8			8.7	2		11.8	8.5	145.3	0	11.52	99.5	8.8	0.002	0.004	0.006	0.007	0.009	7.6
Teapot Creek left of parking lot	TEA	2	7/08/12							6.5	2.4		5.2
Teapot Creek right of parking lot	TEA2	1	7/08/12	205.4	43.2	1	2.8			6.6	1.2		0	0	223.2	0	11.73	99.7	8.2	0.002	0.004	0.007	0.008	0.01	7.6
Teapot Creek right of parking lot	TEA2	2	7/08/12							5.6	1.5		0
Watt Creek	WAT	1	7/08/12	102	26.8	1.9	3.7			6.9	2.1		9.4	12.15	203.7		10	100.2	15.5	0.005	0.01	0.017	0.022	0.024	7.7
Watt Creek	WAT	2	7/08/12							7.8	1.7		14.9
Spring Creek	SPR	1	7/08/12	282.7	77.4	5.5	3.6			8.3	1.9		0	0	217.2	0	6.31	56.6	10.5	0.003	0.007	0.013	0.015	0.017	7.1
Spring Creek	SPR	2	7/08/12							12	2.4		0
Frost Creek @ Lindell Beach	FRO1	1	7/08/12	672.9	143	2.2	2.4			7.9	2.4		6.4	9.45	245.8	0	11.18	107.7	13.6	0.004	0.008	0.013	0.016	0.018	8.1
Frost Creek @ Lindell Beach	FRO1	2	7/08/12							8.1	2.2		12.5
Frost Creek @ Frost Rd Bridge	FRO2	1	7/08/12	712.8	95.2	2.6	2.6			5.1	5.4		4	4.3	187.7	0	11.19	105	12.5	0.003	0.007	0.012	0.014	0.015	8
Frost Creek @ Frost Rd Bridge	FRO2	2	7/08/12							6.8	2.3		4.6
Frost Creek Columbia Valley	FRO3	1	7/08/12	28.5	53.9	3.6	2.6			5.5	1.3		0	0.45	113.4	0	9.85	99.6	15.9	0.011	0.024	0.039	0.05	0.054	7.8
Frost Creek Columbia Valley	FRO3	2	7/08/12							5	1.3		0.9
Ascaphus Creek	ASC	1	20/08/12	272.7	67.9	4.9	9.7			18.2	6.8		2.2	3.1	123.8	1.7	10.03	99.2	14.8	0.009	0.02	0.032	0.04	0.043	7.6
Ascaphus Creek	ASC	2	20/08/12							15.6	3.3		4
Fin Creek	FIN	1	20/08/12	130.4	34.9	4.3	5.1			11.9	6.6		32.4	33	110.8	1.9	10.23	99.9	14.3	0.007	0.014	0.024	0.029	0.032	7.6
Fin Creek	FIN	2	20/08/12							13.7	6.9		33.6
Reservoir Creek	RSV	1	20/08/12	243.7	69.8	4.1	5.3			8.6	2.7		15.5	10.1	75.1	0.84	10.24	99.2	13.9	0.008	0.016	0.027	0.033	0.037	7.6
Reservoir Creek	RSV	2	20/08/12							9.6	2.7		4.7
Sweltzer Creek	SWE	1	20/08/12	1.4	78.8	3.9	1.8			4.9	2.7		32.4	32.7	172.6	0.62	9.77	116	24	0.004	0.01	0.022	0.028	0.03	8.2
Sweltzer Creek	SWE	2	20/08/12							6.3	3.3		33
Smith Falls Creek	SMI	1	20/08/12	111.8	112.1	6	6.7			17.3	4.8		19.4	19.75	278.5	0.85	10.1	99.8	14.8	0.015	0.032	0.052	0.066	0.071	8
Smith Falls Creek	SMI	2	20/08/12							17.3	4.6		20.1
Windfall Creek	WIN	1	20/08/12	189.7	58.1	6.3	4.5			8.2	8.4		14.9	13.7	139.1	0.37	10.28	100.2	14.1	0.005	0.01	0.017	0.02	0.023	7.8
Windfall Creek	WIN	2	20/08/12							8	2		12.5
Clear Creek	CLE	1	20/08/12	288.5	77	2.6	6.3			12	4.6		2.7	3	212.4	0.41	10.26	99.8	14.1	0.005	0.009	0.015	0.019	0.021	7.8
Clear Creek	CLE	2	20/08/12							10.4	2.2		3.3
Teapot Creek left of parking lot	TEA	1	20/08/12	159.4	56.9	1.1	2.7			5.9	1.6		2.2	2.2	144.1	0.62	11.6	99.7	8.6	0.003	0.005	0.01	0.011	0.014	7.6
Teapot Creek left of parking lot	TEA	2	20/08/12							6.4	1.7		2.2
Teapot Creek right of parking lot	TEA2	1	20/08/12	187.1	53.5	1.2	2.6			9.1	0.7		0	0	152.2	0.27	11.82	100	8.1	0.002	0.003	0.006	0.007	0.009	7.8
Teapot Creek right of parking lot	TEA2	2	20/08/12							6.8	0.5		0
Watt Creek	WAT	1	20/08/12	114.6	52.1	3.2	3.8			13.3	0.8		0	0	196.3	0.27	10.25	100.5	14.4	0.005	0.01	0.017	0.021	0.113	7.8
Watt Creek	WAT	2	20/08/12							8.2	1.3		0
Spring Creek	SPR	1	20/08/12	267.4	85.2	5.4	3.7			9.8	1.3		0	0	215.2	0.26	6.59	58.2	9.9	0.003	0.005	0.009	0.01	0.012	7.2
Spring Creek	SPR	2	20/08/12							9.5	1.3		0
Frost Creek @ Lindell Beach	FRO1	1	20/08/12	708.7	214.3	3.6	2			5.8	1.5		4	5.25	193.1	0.26	11.57	105.4	11.1	0.004	0.007	0.011	0.014	0.016	8.1
Frost Creek @ Lindell Beach	FRO1	2	20/08/12							6.4	1		6.5
Frost Creek @ Frost Rd Bridge	FRO2	1	20/08/12	753.5	162.1	4.3	2.4			6.3	1.1		1	1.9	190.5	0.33	11.58	104.2	10.6	0.004	0.006	0.01	0.012	0.014	8.1
Frost Creek @ Frost Rd Bridge	FRO2	2	20/08/12							6.8	0.8		2.8
Frost Creek Columbia Valley	FRO3	1	20/08/12	34.1	41.3	4	3			7.4	0.6		0	0	123.2	0.33	10.08	99.7	14.9	0.01	0.02	0.034	0.043	0.046	7.8
Frost Creek Columbia Valley	FRO3	2	20/08/12							6.4	0.8		0
Ascaphus Creek	ASC	1	4/09/12	265.7	68	4.2	9			15.6	3.8		13.8	24.8	112.2	0.56	10.74	99.9	12.1	0.009	0.017	0.027	0.036	0.038	7.8
Ascaphus Creek	ASC	2	4/09/12							17.7	2.5		35.8
Fin Creek	FIN	1	4/09/12	117.5	41.5	3.3	5.3			10	12.9		98.3	95.55	103.5	6.44	10.78	100.2	12.1	0.008	0.015	0.023	0.03	0.032	7.8
Fin Creek	FIN	2	4/09/12							9.9	12.4		92.8
Reservoir Creek	RSV	1	4/09/12	241.7	57.8	2.4	5			12.6	2.2		9.5	11.05	11.8	0.96	10.77	99.2	11.8	0.009	0.017	0.026	0.034	0.037	7.8
Reservoir Creek	RSV	2	4/09/12							9.8	2.8		12.6
Sweltzer Creek	SWE	1	4/09/12	1.5	78.2	6.2	1.9			6.1	3.7		42.6	43.8	167.8	0.82	9.95	113.8	22	0.004	0.009	0.02	0.028	0.029	8.1
Sweltzer Creek	SWE	2	4/09/12							6.8	4.4		45
Smith Falls Creek	SMI	1	4/09/12	121.2	91.4	6.7	5.9			15.5	6.3		42.6	42.9	259.8	1.41	10.86	100.3	11.8	0.013	0.028	0.044	0.059	0.061	8.2
Smith Falls Creek	SMI	2	4/09/12							16.6	6.1		43.2
Windfall Creek	WIN	1	4/09/12	207	72.7	7.1	4.7			12.8	15.1		160.1	158.55	214.2	6.51	10.67	99.4	12.2	0.008	0.014	0.022	0.028	0.03	8
Windfall Creek	WIN	2	4/09/12							13.1	13.5		157
Clear Creek	CLE	1	4/09/12	292.4	65.2	2.9	5.2			17.2	4.1		88.5	93.7	203.3	3.36	10.74	99.4	11.9	0.005	0.01	0.017	0.023	0.026	7.9
Clear Creek	CLE	2	4/09/12							9.8	3.9		98.9
Teapot Creek left of parking lot	TEA	1	4/09/12	296.4		2.7	2.8			7	1.6		5.8	11.65	141.4	0.73	11.8	100.1	8.2	0.003	0.004	0.008	0.011	0.013	7.9
Teapot Creek left of parking lot	TEA	2	4/09/12							8.8	1.8		17.5
Teapot Creek right of parking lot	TEA2	1	4/09/12	201.6	33	3.6	2.7			7.3	0.6		0	0	136.8	0.26	11.91	100.3	7.9	0.003	0.004	0.007	0.009	0.011	8
Teapot Creek right of parking lot	TEA2	2	4/09/12							16.2	0.8		0
Watt Creek	WAT	1	4/09/12	134.9	44.1	2.6	3.8			15.7	1		0	0	198.7	0.2	10.91	100.8	11.8	0.004	0.008	0.014	0.019	0.021	8
Watt Creek	WAT	2	4/09/12							8.5	0.6		0
Spring Creek	SPR	1	4/09/12	293.8	55.7	4.3	3.8			11.5	0.6		8.3	4.15	212.6	0.19	6.25	54.8	9.6	0.006	0.008	0.014	0.018	0.02	7.8
Spring Creek	SPR	2	4/09/12							10.6	1.2		0
Frost Creek @ Lindell Beach	FRO1	1	4/09/12	809.2	112.6	4.3	2.8			7	1.3		1.5	1.2	195.1	0.18	11.66	104.3	10.4	0.005	0.008	0.013	0.017	0.019	8.2
Frost Creek @ Lindell Beach	FRO1	2	4/09/12							7.1	1		0.9
Frost Creek @ Frost Rd Bridge	FRO2	1	4/09/12	810.5	136.7	1.7	2.4			7.7	1.6		0	0.75	190.5	0.16	11.77	102.5	9.3	0.002	0.004	0.006	0.009	0.01	8.2
Frost Creek @ Frost Rd Bridge	FRO2	2	4/09/12							7.6	0.5		1.5
Frost Creek Columbia Valley	FRO3	1	4/09/12	33.4	44.9	2.6	2.9			10.7	0.3		12.6	6.3	121.7	0.16	10.76	100.5	12.3	0.008	0.016	0.026	0.035	0.036	8
Frost Creek Columbia Valley	FRO3	2	4/09/12							6.3	0.2		0
Ascaphus Creek	ASC	1	17/09/12	276.4	60.2	4.3	9			17.8	2.9		24.4	27.2	124.6	0	10.59	99.6	12.6	0.01	0.02	0.031	0.04	0.043	7.8
Ascaphus Creek	ASC	2	17/09/12							18.7	7.4		30
Fin Creek	FIN	1	17/09/12	127.1	53.5	1.4	4.9			10.4	5.3		40.7	45.45	86.3	1.1	10.67	100.6	12.7	0.007	0.013	0.021	0.028	0.029	7.8
Fin Creek	FIN	2	17/09/12							10.3	4.3		50.2
Reservoir Creek	RSV	1	17/09/12	238.5	54.4	1.7	5.5			9.6	2.1		31.3	35.7	76.3	0.3	10.63	99.8	12.5	0.005	0.009	0.015	0.02	0.02	7.9
Reservoir Creek	RSV	2	17/09/12							11.6	2.1		40.1
Sweltzer Creek	SWE	1	17/09/12	0.8	83.4	1.8	1.6			7.7	4.2		57.7	54.85	158	0.25	9.77	104.9	18.8	0.004	0.009	0.019	0.028	0.028	8.2
Sweltzer Creek	SWE	2	17/09/12							6.9	4.7		52
Smith Falls Creek	SMI	1	17/09/12	115.4	91.7	5.1	5.4			15.5	4.5		20.6	20.6	256	0.3	11.03	100.7	11.3	0.011	0.025	0.041	0.054	0.056	8.2
Smith Falls Creek	SMI	2	17/09/12							16.6	5.2		20.6
Windfall Creek	WIN	1	17/09/12
Windfall Creek	WIN	2	17/09/12
Clear Creek	CLE	1	17/09/12
Clear Creek	CLE	2	17/09/12
Teapot Creek left of parking lot	TEA	1	17/09/12	162.5	29.4	0.8	2.2			7	5.9		32.5	31.25	141.6	0	11.8	100.4	8.3	0.002	0.002	0.005	0.007	0.008	8
Teapot Creek left of parking lot	TEA	2	17/09/12							6.9	4.9		30
Teapot Creek right of parking lot	TEA2	1	17/09/12	201.8	32.1	0.8	2.4			7	1.3		32.5	35.35	154.1	0	11.87	100.5	8	0.002	0.002	0.004	0.006	0.006	8
Teapot Creek right of parking lot	TEA2	2	17/09/12							6.6	0.8		38.2
Watt Creek	WAT	1	17/09/12	157.2	42.2	1.7	3			8.1	3.4				122.4	0	10.73	101.2	12.7	0.003	0.007	0.011	0.014	0.014	8
Watt Creek	WAT	2	17/09/12							8.5	1.8
Spring Creek	SPR	1	17/09/12	297.4	36.3	8.2	3.2			9.8	10				213.1	0.95	6.25	54.9	9.6	0.003	0.005	0.007	0.01	0.01	7.8
Spring Creek	SPR	2	17/09/12							10.6	8.1
Frost Creek @ Lindell Beach	FRO1	1	17/09/12	804.4	137.7	1.9	2.3			6.9	1.8		0	0	160.1	0.25	11.6	104.2	10.6	0.003	0.004	0.007	0.01	0.01	8.2
Frost Creek @ Lindell Beach	FRO1	2	17/09/12							6.8	2		0
Frost Creek @ Frost Rd Bridge	FRO2	1	17/09/12	804.4	137.5	1.6	2			7.2	1.4		0	0	194.8	0	11.71	102.5	9.5	0.003	0.004	0.006	0.009	0.009	8.2
Frost Creek @ Frost Rd Bridge	FRO2	2	17/09/12							7	1.4		0
Frost Creek Columbia Valley	FRO3	1	17/09/12	44.4	40.1	3.1	2.3			7.1	0.9		0	0	124.3	0	10.8	99.8	11.8	0.007	0.015	0.024	0.031	0.033	8
Frost Creek Columbia Valley	FRO3	2	17/09/12							6.8	1.4		0
Ascaphus Creek	ASC	1	1/10/12	266.7	52.6	3	8.4			16.3	11.4		32.9	38.4	118.7	0.58	11.12	100.2	10.7	0.007	0.015	0.024	0.031	0.032	8
Ascaphus Creek	ASC	2	1/10/12							16.8	11.8		43.9
Fin Creek	FIN	1	1/10/12	136	30	2	5.1			11.1	4.6		31	35	104.5	1.26	11.09	101.1	11.2	0.006	0.012	0.018	0.024	0.025	8
Fin Creek	FIN	2	1/10/12							10.1	4.7		39
Reservoir Creek	RSV	1	1/10/12	241.3	43.7	2.1	4.9			12	5.7		19.4	19.1	119.7	0.32	11.12	100.4	10.8	0.004	0.009	0.013	0.018	0.018	8
Reservoir Creek	RSV	2	1/10/12							11	5.6		18.8
Sweltzer Creek	SWE	1	1/10/12	0.9	72.7	3	1.6			6.4	2.8		37.2	36.25	155.5	0.32	9.98	104.8	17.7	0.004	0.009	0.018	0.026	0.026	8.2
Sweltzer Creek	SWE	2	1/10/12							6.9	2.8		35.3
Smith Falls Creek	SMI	1	1/10/12	107.2	79.3	3.7	5.1			14.5	4.8		21.2	19.65	258.2	0.62	11.38	101.5	10.3	0.011	0.025	0.04	0.053	0.055	8.2
Smith Falls Creek	SMI	2	1/10/12							15	6.2		18.1
Windfall Creek	WIN	1	1/10/12
Windfall Creek	WIN	2	1/10/12
Clear Creek	CLE	1	1/10/12
Clear Creek	CLE	2	1/10/12
Teapot Creek left of parking lot	TEA	1	1/10/12	161.3	22.4	1.3	2.4			6.6	3.3		4.6	4	140.1	0.12	11.97	101.1	8	0.003	0.004	0.006	0.008	0.008	8
Teapot Creek left of parking lot	TEA	2	1/10/12							6.3	2.7		3.4
Teapot Creek right of parking lot	TEA2	1	1/10/12	200	26.5	1.7	2.7			6.9	1.1		0	0	154.6	0.06	12.03	101.1	7.8	0.002	0.003	0.004	0.005	0.006	8
Teapot Creek right of parking lot	TEA2	2	1/10/12							7.3	1		0
Watt Creek	WAT	1	1/10/12
Watt Creek	WAT	2	1/10/12
Spring Creek	SPR	1	1/10/12	282.7	42.1	4.3	3.5			11.7	2.4		0	0	210.5	0.12	6.34	54.6	8.8	0.002	0.004	0.005	0.007	0.007	7.8
Spring Creek	SPR	2	1/10/12							14.2	3.4		0
Frost Creek @ Lindell Beach	FRO1	1	1/10/12	501.3	388.3	2.8	2.3			7.9	2.1		0	0	192.3	0.29	12	103.3	8.8	0.002	0.004	0.006	0.007	0.008	8.2
Frost Creek @ Lindell Beach	FRO1	2	1/10/12							8	1.7		0
Frost Creek @ Frost Rd Bridge	FRO2	1	1/10/12	512	374.7	3.3	2.5			10.4	1.6		0	0	193.5	0.05	12.08	104.2	8.9	0.002	0.004	0.005	0.007	0.007	8.2
Frost Creek @ Frost Rd Bridge	FRO2	2	1/10/12							8.8	1.1		0
Frost Creek Columbia Valley	FRO3	1	1/10/12	33.5	29.9	2.8	2.4			6.8	1.2		0	0	125	0.05	11.26	101.1	10.6	0.009	0.018	0.028	0.036	0.038	8
Frost Creek Columbia Valley	FRO3	2	1/10/12							8.2	1.6		0
Ascaphus Creek	ASC	1	16/10/12	1239.7	191.1	3.2	10.4			17.1	5.5		20.1	18.9	94.8	0.6	11.08	98.8	10.3	0.024	0.059	0.092	0.12	0.126	7.8
Ascaphus Creek	ASC	2	16/10/12							20.9	4.7		17.7
Fin Creek	FIN	1	16/10/12	297.9	48.1	2.7	5.7			13.2	5.5		29.8	28.6	100.4	1.17	11.08	99.1	10.6	0.011	0.027	0.043	0.055	0.059	7.9
Fin Creek	FIN	2	16/10/12							12	5.7		27.4
Reservoir Creek	RSV	1	16/10/12	720.1	131.1	4.3	5.5			16.1	3.8		20.1	19.2	105.4	2.07	10.89	97.8	10.6	0.026	0.059	0.089	0.115	0.121	7.9
Reservoir Creek	RSV	2	16/10/12							16.8	4.7		18.3
Sweltzer Creek	SWE	1	16/10/12	1.7	80.5	1.8	1.5			7.7	6.9		68.3	67.4	146.2	0.62	10.39	102.6	14.8	0.004	0.009	0.019	0.026	0.027	8.1
Sweltzer Creek	SWE	2	16/10/12							7	6.5		66.5
Smith Falls Creek	SMI	1	16/10/12	89.4	116.4	4	5.8			21.1	12.7		56.9	53.25	244.5	1.48	11	99.1	10.7	0.023	0.053	0.083	0.11	0.115	8.2
Smith Falls Creek	SMI	2	16/10/12							19.8	14.5		49.6
Windfall Creek	WIN	1	16/10/12	413.7	77.4	1.9	5.3			12	3		0.2	0.1	202	0.1	11.2	98.9	9.8	0.011	0.026	0.041	0.053	0.056	8
Windfall Creek	WIN	2	16/10/12							13.2	1.8		0
Clear Creek	CLE	1	16/10/12	710.2	93.9	1.3	7.1			12.5	2.9		0	0	175.2	0.06	11.1	98.3	10	0.009	0.022	0.035	0.045	0.048	8
Clear Creek	CLE	2	16/10/12							12.9	2.1		0
Teapot Creek left of parking lot	TEA	1	16/10/12	200.5	16.6	1	2.6			7.9	2.5		5.1	6.6	138.2	0.18	11.8	99.4	7.9	0.003	0.006	0.01	0.013	0.015	7.9
Teapot Creek left of parking lot	TEA	2	16/10/12							7.7	2.7		8.1
Teapot Creek right of parking lot	TEA2	1	16/10/12	206.1	24.7	1.3	2.6			9.4	1.9		0	0	155.9	0.07	11.79	99.3	7.9	0.002	0.004	0.007	0.008	0.01	8
Teapot Creek right of parking lot	TEA2	2	16/10/12							8.4	1.6		0
Watt Creek	WAT	1	16/10/12	268.3	51	2.2	3.2			8.9	3.3		8.7	7.8	144.6	0.5	11.44	99.7	9.3	0.01	0.022	0.036	0.046	0.049	8
Watt Creek	WAT	2	16/10/12							8.6	11.8		6.9
Spring Creek	SPR	1	16/10/12	306.4	35.9	3.2	3			12.1	3.9		5.7	5.7	212.2	0.05	5.71	49.4	8.9	0.003	0.005	0.007	0.008	0.009	7.7
Spring Creek	SPR	2	16/10/12							10.4	2.5		5.7
Frost Creek @ Lindell Beach	FRO1	1	16/10/12	312	107.7	3	2.4			14.7	6.3		25.1	25.1	98.7	1.7	11.58	100.6	9.2	0.036	0.084	0.128	0.166	0.173	8
Frost Creek @ Lindell Beach	FRO1	2	16/10/12							11	6.8		25.1
Frost Creek @ Frost Rd Bridge	FRO2	1	16/10/12	330.4	81.2	4.1	2.6			13.5	5.9		21.5	20.8	102.7	1.34	11.61	100.4	9	0.033	0.078	0.12	0.156	0.163	7.8
Frost Creek @ Frost Rd Bridge	FRO2	2	16/10/12							11.5	6.2		20.1
Frost Creek Columbia Valley	FRO3	1	16/10/12	62.1	116.6	4.5	1.9			14.1	5.9		19.5	21.3	52.8	1.38	11.6	98.9	8.4	0.042	0.104	0.161	0.21	0.219	7.6
Frost Creek Columbia Valley	FRO3	2	16/10/12							10.8	6.5		23.1
Ascaphus Creek	ASC	1	29/10/12	978.4	194.2	5.9	14.4			32.3	143.3				49.4	42.3	11.77	100.4	8.4	0.066	0.157	0.232	0.301	0.313	7.1
Ascaphus Creek	ASC	2	29/10/12							31.9	141.3
Fin Creek	FIN	1	29/10/12	708.4	117	8	5.3			14.9	88.1				68.2	25.2	11.72	99.9	8.4	0.049	0.111	0.164	0.211	0.219	7.4
Fin Creek	FIN	2	29/10/12							12.5	98.3
Reservoir Creek	RSV	1	29/10/12	1065.8	284.1	5.5	6.8			22.1	92.4				53	25.4	11.42	99.5	9.3	0.086	0.193	0.285	0.366	0.379	7.4
Reservoir Creek	RSV	2	29/10/12							20	94.4
Sweltzer Creek	SWE	1	29/10/12	28.2	80.9	6.8	3			7	7.6				132.5	1.7	10.58	98.8	12.3	0.007	0.018	0.03	0.357	0.366	7.8
Sweltzer Creek	SWE	2	29/10/12							9.6	7.8
Smith Falls Creek	SMI	1	29/10/12	137.1	154.8	5.4	8			18.7	48.1				170.3	7.97	11.62	100	8.8	0.04	0.092	0.138	0.182	0.188	7.7
Smith Falls Creek	SMI	2	29/10/12							20.9	49.2
Windfall Creek	WIN	1	30/10/12	380.9	74.1	3.1	4.6			9.9	32.8				176.5	16.1	11.4	99.8	9.5	0.017	0.036	0.052	0.068	0.07	7.7
Windfall Creek	WIN	2	30/10/12							9.9	30.7
Clear Creek	CLE	1	29/10/12	940.6	149	3.2	8.3			17.6	75.6				112.6	22	11.62	99.6	8.6	0.044	0.094	0.138	0.176	0.183	7.5
Clear Creek	CLE	2	29/10/12							21.4	76
Teapot Creek left of parking lot	TEA	1	29/10/12	521.5	89	2.3	3			7.8	10.3				123	2.4	11.76	99.1	7.9	0.016	0.035	0.053	0.069	0.071	7.6
Teapot Creek left of parking lot	TEA	2	29/10/12							7.6	9.9
Teapot Creek right of parking lot	TEA2	1	30/10/12	211.2	41.6	1.6	2.5			6.7	1.5				157.5	0.64	11.74	99.4	8.1	0.004	0.008	0.011	0.015	0.016	7.8
Teapot Creek right of parking lot	TEA2	2	30/10/12							6.1	0.5
Watt Creek	WAT	1	30/10/12	187.8	59.4	2.2	3			6.5	10.9				85	4.85	11.75	99.9	8.3	0.012	0.027	0.04	0.053	0.055	7.6
Watt Creek	WAT	2	30/10/12							6.2	12.8
Spring Creek	SPR	1	30/10/12	309	48	12.7	5.3			11	4.2				206.5	1.37	5.73	49.5	8.9	0.006	0.011	0.014	0.02	0.02	7.6
Spring Creek	SPR	2	30/10/12							11.3	3.9
Frost Creek @ Lindell Beach	FRO1	1	30/10/12	121.3	68.4	5.6	3.9			7.9	27.1				46.1	15	11.87	100.2	8	0.048	0.104	0.152	0.197	0.205	7.4
Frost Creek @ Lindell Beach	FRO1	2	30/10/12							7.8	26.7
Frost Creek @ Frost Rd Bridge	FRO2	1	30/10/12	114.7	72.4	3.7	4			8.4	26.6				45.2	12.2	11.86	100.2	8	0.042	0.097	0.143	0.187	0.193	7.4
Frost Creek @ Frost Rd Bridge	FRO2	2	30/10/12							8.7	23.8
Frost Creek Columbia Valley	FRO3	1	30/10/12	52	85.8	4.6	2.8			18.5	16				32.5	10.85	11.82	99.1	7.7	0.062	0.131	0.188	0.242	0.251	7.3
Frost Creek Columbia Valley	FRO3	2	30/10/12							9	14.3
Ascaphus Creek	ASC	1	13/11/12	551.6	155.5	2.6	6.4			12.6	1.9		2.7	7.25	22.6	0.49	12.33	99.5	6.3	0.027	0.061	0.093	0.12	0.126	7.3
Ascaphus Creek	ASC	2	13/11/12							12.2	1.9		11.8
Fin Creek	FIN	1	13/11/12	161.1	46	1.3	3.8			8.5	5.2		28.2	28.5	81.2	1.56	12.31	99.6	6.3	0.011	0.023	0.037	0.047	0.049	7.4
Fin Creek	FIN	2	13/11/12							8.1	5		28.8
Reservoir Creek	RSV	1	13/11/12	630.2	158.3	2.9	4.6			9.9	4.3		3.9	9.35	69.5	2.46	11.85	98.6	7.4	0.024	0.053	0.08	0.103	0.107	7.2
Reservoir Creek	RSV	2	13/11/12							10.7	4.7		14.8
Sweltzer Creek	SWE	1	13/11/12	37.9	80.7	5.9	2			5.8	4.4		29.4	33.35	126.7	0.25	10.61	94	9.9	0.007	0.014	0.034	0.039	0.039	7.4
Sweltzer Creek	SWE	2	13/11/12							5.4	4.2		37.3
Smith Falls Creek	SMI	1	13/11/12	103.2	91.9	7.6	5.4			13.2	7.8		43.4	45.8	194.1	1.55	12.19	99.4	6.6	0.018	0.04	0.064	0.085	0.088	7.7
Smith Falls Creek	SMI	2	13/11/12							12.2	7.8		48.2
Windfall Creek	WIN	1	13/11/12	271.2	58.4	1.7	3.2			7.3	1.8		2.7	3.3	180.9	0.5	12.05	99.5	7.1	0.01	0.018	0.029	0.036	0.039	7.5
Windfall Creek	WIN	2	13/11/12							7.4	2.5		3.9
Clear Creek	CLE	1	13/11/12	445.4	61.6	0.9	4.9			7.4	1.4		0	0	147.8	0.07	12.02	99	7	0.007	0.014	0.024	0.031	0.032	7.4
Clear Creek	CLE	2	13/11/12							7.5	1.2		0
Teapot Creek left of parking lot	TEA	1	13/11/12	174.2	29.9	0.9	2.4			14.2	2.1		6.3	8.75	133.1	0.02	11.93	99	7.3	0.004	0.005	0.009	0.011	0.011	7.4
Teapot Creek left of parking lot	TEA	2	13/11/12							10.4	1.5		11.2
Teapot Creek right of parking lot	TEA2	1	13/11/12	231.9	31.7	1.1	2.6			6.2	0.4		0.9	0.6	155.3	0.03	11.91	99.6	7.6	0.003	0.004	0.006	0.008	0.008	7.6
Teapot Creek right of parking lot	TEA2	2	13/11/12							6.1	2.2		0.3
Watt Creek	WAT	1	13/11/12	108.7	32.6	1.7	2.5			9.4	2.3		0.3	1.5	118.4	0.26	12.48	99.7	5.8	0.01	0.018	0.028	0.035	0.038	7.4
Watt Creek	WAT	2	13/11/12							9.4	2.6		2.7
Spring Creek	SPR	1	13/11/12	322.3	26.1	5.5	3.8			10	4.4		12.4	14.5	210.1	0.73	5.92	50.7	8.6	0.004	0.005	0.008	0.009	0.009	7.3
Spring Creek	SPR	2	13/11/12							11.2	8		16.6
Frost Creek @ Lindell Beach	FRO1	1	13/11/12	220.1	55	2.5	2.9			5.2	1.9		1.5	1.2	88.8	0.84	12.37	100.2	6.3	0.019	0.041	0.064	0.083	0.087	7.4
Frost Creek @ Lindell Beach	FRO1	2	13/11/12							4.3	2		0.9
Frost Creek @ Frost Rd Bridge	FRO2	1	13/11/12	229.3	36.7	1.4	2.3			5.3	1.8		0	0	88.8	0.93	12.38	100	6.2	0.018	0.039	0.06	0.078	0.081	7.5
Frost Creek @ Frost Rd Bridge	FRO2	2	13/11/12							4.8	1.9		0
Frost Creek Columbia Valley	FRO3	1	13/11/12	33.8	44.5	2.2	2.2			4.7	3.4		1.5	1.2	50.5	2.85	12.52	98.5	5.2	0.027	0.057	0.086	0.111	0.115	7.1
Frost Creek Columbia Valley	FRO3	2	13/11/12							4.6	4.1		0.9
Ascaphus Creek	ASC	1	26/11/12	596.7	57.7	3.7	6.9			10.5	3.6		7	7	49.5	1.3	12.89	100.1	4.8	0.02	0.044	0.066	0.093	0.092	6.9
Ascaphus Creek	ASC	2	26/11/12							12.6	3.1		7
Fin Creek	FIN	1	26/11/12	283.2	36.1	1.6	3.9			7.4	2.3		13.1	15.25	71.3	2.1	12.65	99.6	5.2	0.009	0.02	0.031	0.042	0.044	7.1
Fin Creek	FIN	2	26/11/12							8.1	4.5		17.4
Reservoir Creek	RSV	1	26/11/12	755.6	80.7	2.1	4.1			12.9	4.1		5.8	8.55	56.1	2.44	12.33	98.8	5.9	0.02	0.045	0.068	0.089	0.092	7.1
Reservoir Creek	RSV	2	26/11/12							11.4	4.2		11.3
Sweltzer Creek	SWE	1	26/11/12	63.5	63	7.2	2			7.7	3.9		21.1	19.55	122.9	0.24	10.66	91.6	8.7	0.007	0.014	0.025	0.035	0.036	7.4
Sweltzer Creek	SWE	2	26/11/12							7.9	5		18
Smith Falls Creek	SMI	1	26/11/12	186	90.9	5.9	5.8			13.2	3.4		10.7	10.1	165.6	0.75	12.5	99.7	5.7	0.013	0.03	0.046	0.062	0.064	7.6
Smith Falls Creek	SMI	2	26/11/12							15	3.7		9.5
Windfall Creek	WIN	1	26/11/12	377.1	38.4	1.4	3.6			9.3	3.8		5.8	4.6	150.6	1.64	12.58	99.7	5.5	0.007	0.013	0.02	0.027	0.028	7.5
Windfall Creek	WIN	2	26/11/12							9.2	3.3		3.4
Clear Creek	CLE	1	26/11/12	457.2	32.2	2.2	4.5			11.1	1.2		0	0	134	0.62	12.62	99.3	5.2	0.007	0.012	0.018	0.024	0.025	7.4
Clear Creek	CLE	2	26/11/12							11.2	2		0
Teapot Creek left of parking lot	TEA	1	26/11/12	229.3	32	0.5	3.1			10.8	1.4		3.3	2.7	119.3	0.34	11.98	99.2	7.2	0.006	0.01	0.013	0.019	0.019	7.4
Teapot Creek left of parking lot	TEA	2	26/11/12							11.1	2.3		2.1
Teapot Creek right of parking lot	TEA2	1	26/11/12	243.1	22.2	0.4	2.9			9	0.8		0	0	142.2	0.15	11.99	99.7	7.4	0.003	0.005	0.007	0.01	0.009	7.6
Teapot Creek right of parking lot	TEA2	2	26/11/12							9.4	1.2		0
Watt Creek	WAT	1	26/11/12	135.4	23.5	0.9	3			9.1	2.7		0.9	0.45	102	1.08	13.19	99.6	3.6	0.006	0.011	0.015	0.022	0.022	7.4
Watt Creek	WAT	2	26/11/12							11	1.9		0
Spring Creek	SPR	1	26/11/12	366.1	30.8	7.2	3.8			13	2.4		0.9	0.9	207.6	0.29	6.06	51.2	8.1	0.003	0.005	0.006	0.009	0.009	7.3
Spring Creek	SPR	2	26/11/12							13.1	3		0.9
Frost Creek @ Lindell Beach	FRO1	1	26/11/12	236.2	37.7	2.8	2.6			8.9	2.4		0	0	77.2	1	13.13	99.9	3.9	0.014	0.03	0.045	0.06	0.061	7.5
Frost Creek @ Lindell Beach	FRO1	2	26/11/12							9.1	2.5		0
Frost Creek @ Frost Rd Bridge	FRO2	1	26/11/12	233.4	37.1	3.1	2.8			7.3	2		0	0	78.5	1.02	13.08	99.5	3.9	0.013	0.029	0.044	0.059	0.061	7.5
Frost Creek @ Frost Rd Bridge	FRO2	2	26/11/12							8	1.7		0
Frost Creek Columbia Valley	FRO3	1	26/11/12	77.1	52.6	2.8	2.7			8.5	1.7		0	0	54.6	0.72	13.23	98.3	3	0.014	0.032	0.05	0.067	0.069	7.4
Frost Creek Columbia Valley	FRO3	2	26/11/12							7.2	1.7		0
Ascaphus Creek	ASC	1	10/12/12	491.3	63.7	2.2	6.3			6.2	3.3		0.3	6.75	52	0.81	12.71	99.8	5.1	0.017	0.04	0.06	0.079	0.083	7
Ascaphus Creek	ASC	2	10/12/12							5.5	2.4		13.2
Fin Creek	FIN	1	10/12/12	279.9	31	1.2	3.3			12.9	4.4		15.1	13.85	70.7	1.71	12.59	99.6	5.4	0.008	0.018	0.028	0.037	0.039	7.3
Fin Creek	FIN	2	10/12/12							13.4	3.4		12.6
Reservoir Creek	RSV	1	10/12/12	686.4	59.1	1.5	3.2			14.6	4.2		2.7	6.1	54.3	2.58	12.29	98.7	6	0.018	0.041	0.061	0.08	0.083	7.3
Reservoir Creek	RSV	2	10/12/12							13.6	4.7		9.5
Sweltzer Creek	SWE	1	10/12/12	86	78.6	5.6	1.9			10.2	3.4		15	14.1	111.7	0.21	10.35	86.1	7.4	0.005	0.013	0.023	0.033	0.034	7.5
Sweltzer Creek	SWE	2	10/12/12							11	3.6		13.2
Smith Falls Creek	SMI	1	10/12/12	181.3	120.5	6.5	4.6			20.3	5.8		3.4	9.25	172.7	1.74	12.35	99.7	6.2	0.011	0.026	0.041	0.055	0.057	7.8
Smith Falls Creek	SMI	2	10/12/12							17.3	6.6		15.1
Windfall Creek	WIN	1	10/12/12	344.6	76.3	0.9	3.4			12.5	2		3.4	2.15	153.9	0.84	12.39	99.6	6	0.003	0.009	0.015	0.021	0.022	7.6
Windfall Creek	WIN	2	10/12/12							11.5	2		0.9
Clear Creek	CLE	1	10/12/12	379.5	69	0.5	4.1			13.2	1.2		0	0	140.9	0.14	12.49	99	5.5	0.002	0.008	0.012	0.017	0.018	7.6
Clear Creek	CLE	2	10/12/12							12.9	1.7		0
Teapot Creek left of parking lot	TEA	1	10/12/12	180.4	50.8	0.8	2.8			11.5	1.9		6.5	7.1	124.7	0.17	11.96	99	7.2	0.002	0.006	0.009	0.012	0.014	7.6
Teapot Creek left of parking lot	TEA	2	10/12/12							11.5	2		7.7
Teapot Creek right of parking lot	TEA2	1	10/12/12	218	61.9	0.1	2.3			10.9	1.1		0	0	139.9	0.16	11.96	99.7	7.5	0	0.001	0.002	0.004	0.005	7.6
Teapot Creek right of parking lot	TEA2	2	10/12/12							11.5	1.1		0
Watt Creek	WAT	1	10/12/12	119.8	45.2	0.7	3.1			10.8	1.8		0	0	120.9	0.6	12.87	99.6	4.5	0.003	0.007	0.01	0.014	0.015	7.6
Watt Creek	WAT	2	10/12/12							9.3	2		0
Spring Creek	SPR	1	10/12/12	339.2	87.6	12.3	4.1			14.8	2.4		4.8	4.2	206.8	0.36	6.01	51.1	8.3	0.001	0.004	0.006	0.009	0.01	7.4
Spring Creek	SPR	2	10/12/12							14.5	3.6		3.6
Frost Creek @ Lindell Beach	FRO1	1	10/12/12	265.1	71	2.1	2.6			8.4	1.7		0	0	95.7	0.45	12.73	99.7	5	0.008	0.019	0.03	0.04	0.042	7.5
Frost Creek @ Lindell Beach	FRO1	2	10/12/12							9	1.4		0
Frost Creek @ Frost Rd Bridge	FRO2	1	10/12/12	266.5	60.3	1	2.5			8.6	1.8		0	0	95.6	0.35	12.7	99.5	5	0.008	0.019	0.03	0.041	0.043	7.6
Frost Creek @ Frost Rd Bridge	FRO2	2	10/12/12							9.2	2.2		0
Frost Creek Columbia Valley	FRO3	1	10/12/12	84.7	58.7	1.2	2.3			10.4	1.4		0	0	64.5	0.79	12.97	98.2	3.7	0.01	0.025	0.038	0.052	0.054	7.4
Frost Creek Columbia Valley	FRO3	2	10/12/12							7.5	1.6		0
Ascaphus Creek	ASC	1	20/12/12	357.1	78.8	2.5	7.6			10.4	3.4		18.5	16	54.5	1.53	12.81	97.4	3.9	0.02	0.044	0.065	0.084	0.086	7.6
Ascaphus Creek	ASC	2	20/12/12							10.4	4		13.5
Fin Creek	FIN	1	20/12/12	215.4	54.6	2.2	4			5.9	4.3		23.5	21.65	67.6	2.08	12.63	97.1	4.3	0.008	0.018	0.027	0.036	0.037	7.5
Fin Creek	FIN	2	20/12/12							8.3	4.3		19.8
Reservoir Creek	RSV	1	20/12/12	520	93.9	5.7	4			9.1	7.9		35.4	34.45	47	4.38	12.44	96.4	4.6	0.026	0.056	0.083	0.107	0.111	7.5
Reservoir Creek	RSV	2	20/12/12							9.4	7.5		33.5
Sweltzer Creek	SWE	1	20/12/12	112.8	75	5	2.5			5.6	2.7		9.2	7.95	115.3	0.83	9.93	80.7	6.5	0.006	0.015	0.026	0.035	0.036	7.6
Sweltzer Creek	SWE	2	20/12/12							7	3.6		6.7
Smith Falls Creek	SMI	1	20/12/12	170.3	96.2	6.3	5.4			8.6	8.9		37.3	36.65	156.2	1.39	12.79	97.3	4	0.014	0.031	0.048	0.063	0.065	7.8
Smith Falls Creek	SMI	2	20/12/12							9.3	7.3		36
Windfall Creek	WIN	1	20/12/12	344.3	45.8	2.7	4			6.6	3		9.1	6.6	138.4	1.14	12.6	97.4	4.5	0.008	0.018	0.027	0.035	0.036	7.7
Windfall Creek	WIN	2	20/12/12							9.5	3		4.1
Clear Creek	CLE	1	20/12/12	364.2	45.9	3	4.5			5.8	1.7		2.3	1.65	118.5	0.75	12.65	97	4.2	0.008	0.018	0.028	0.037	0.038	7.7
Clear Creek	CLE	2	20/12/12							6.3	1.9		1
Teapot Creek left of parking lot	TEA	1	20/12/12	195.5	46.5	1.7	3.1			5	3.6		20.4	22.3	121	0.89	11.89	97	6.6	0.005	0.011	0.017	0.023	0.023	7.8
Teapot Creek left of parking lot	TEA	2	20/12/12							5.5	3.9		24.2
Teapot Creek right of parking lot	TEA2	1	20/12/12	232.4	34.1	0.9	2.9			6.3	0.9		0	0	137.6	0.19	11.82	97.6	7.1	0.003	0.005	0.008	0.011	0.011	7.8
Teapot Creek right of parking lot	TEA2	2	20/12/12							4.8	1.3		0
Watt Creek	WAT	1	20/12/12	114.8	35	2.2	3.1			5.3	2.7		0	0	125.8	1.02	13.25	97.3	2.6	0.004	0.071	0.013	0.017	0.018	7.8
Watt Creek	WAT	2	20/12/12							4.7	2.6		0
Spring Creek	SPR	1	20/12/12	335.8	82.3	10	5			7.7	3.3		4.2	5.45	194.2	0.76	6.64	55.5	7.6	0.006	0.011	0.016	0.022	0.022	7.6
Spring Creek	SPR	2	20/12/12							11.5	3.2		6.7
Frost Creek @ Lindell Beach	FRO1	1	20/12/12	345.7	53.5	1.4	2.9			4.7	1.6		0	1.8	107.8	0.39	12.72	97.6	4.2	0.007	0.015	0.023	0.03	0.031	7.8
Frost Creek @ Lindell Beach	FRO1	2	20/12/12							4.5	1.7		3.6
Frost Creek @ Frost Rd Bridge	FRO2	1	20/12/12	351.4	42.2	3	2.9			4.8	1.5		0	0	108.5	0.4	12.7	97.4	4.2	0.007	0.016	0.024	0.031	0.032	7.8
Frost Creek @ Frost Rd Bridge	FRO2	2	20/12/12							4.6	1.6		0
Frost Creek Columbia Valley	FRO3	1	20/12/12	95.2	45.2	1.8	2.6			5.3	1.5		0	0	67.2	0.6	13.29	96.3	2	0.009	0.021	0.032	0.043	0.044	7.5
Frost Creek Columbia Valley	FRO3	2	20/12/12							3.5	1.1		0
Ascaphus Creek	ASC	1	7/01/13	426.4	99.1	1.8	6.4			11.3	7.3		40	44.45	51.1	2.71	12.92	98.8	4.1	0.026	0.058	0.086	0.111	0.115	7.16
Ascaphus Creek	ASC	2	7/01/13							10.8	12.3		48.9
Fin Creek	FIN	1	7/01/13	218	64.9	0.7	3			6.5	10.3		52.1	50.85	67.3	4.89	12.91	99	4.1	0.014	0.03	0.046	0.059	0.062	7.6
Fin Creek	FIN	2	7/01/13							6.4	10.3		49.6
Reservoir Creek	RSV	1	7/01/13	518.3	122.1	1.7	3.5			11.2	13.5		63.5	60.7	48.3	7.61	12.78	98.6	4.3	0.033	0.071	0.105	0.133	0.138	7.63
Reservoir Creek	RSV	2	7/01/13							10.8	13.1		57.9
Sweltzer Creek	SWE	1	7/01/13	139.7	82.4	3.9	3			6.6	6.4		20	18.15	111.8	2.52	10.13	80.8	5.7	0.008	0.018	0.03	0.04	0.041	7.68
Sweltzer Creek	SWE	2	7/01/13							9.1	6.2		16.3
Smith Falls Creek	SMI	1	7/01/13	159.3	103.1	4.7	5.1			10.2	14.6		65	68.2	157.5	2.7	13.12	99.3	3.7	0.017	0.039	0.06	0.079	0.082	8.1
Smith Falls Creek	SMI	2	7/01/13							11	13.4		71.4
Windfall Creek	WIN	1	7/01/13	342.8	57.1	0.7	3.5			8.1	3.7		13.2	15.1	147.3	1.54	12.87	99.3	4.6	0.009	0.02	0.031	0.04	0.042	7.97
Windfall Creek	WIN	2	7/01/13							7.3	3.3		17
Clear Creek	CLE	1	7/01/13	386.6	70.7	0.7	4.5			7.7	2.7		1.6	1	121.2	0.84	12.86	98.5	4.4	0.009	0.021	0.034	0.044	0.047	7.94
Clear Creek	CLE	2	7/01/13							6.6	2.1		0.4
Teapot Creek left of parking lot	TEA	1	7/01/13	178.2	51.2	0.5	3			4.1	3.1		10.9	15.25	128.1	1.18	12.2	98.9	6.4	0.004	0.008	0.013	0.016	0.017	7.47
Teapot Creek left of parking lot	TEA	2	7/01/13							4.4	3.1		19.6
Teapot Creek right of parking lot	TEA2	1	7/01/13	215.3	35.1	0.4	3.1			4	0.5		0	0	140.6	0.04	12.1	99.3	6.9	0.004	0.006	0.011	0.013	0.014	7.82
Teapot Creek right of parking lot	TEA2	2	7/01/13							6.2	0.5		0
Watt Creek	WAT	1	7/01/13	124.8	49.3	1.6	3.1			4.7	4.2		8.4	6.85	137.8	1.84	13.26	99	3.2	0.005	0.011	0.018	0.024	0.025	7.91
Watt Creek	WAT	2	7/01/13							4.7	4.3		5.3
Spring Creek	SPR	1	7/01/13	359.2	51.2	6.2	5.3			7.7	5.6		11.5	10.9	196.9	2.24	6.74	56.2	7.6	0.008	0.016	0.023	0.028	0.03	7.9
Spring Creek	SPR	2	7/01/13							7.5	5.6		10.3
Frost Creek @ Lindell Beach	FRO1	1	7/01/13	400.4	56.9	1.2	2.8			5.4	5.7		10.9	11.2	111.3	2.57	12.83	100	4.7	0.008	0.018	0.028	0.036	0.037	8.04
Frost Creek @ Lindell Beach	FRO1	2	7/01/13							4.3	5.5		11.5
Frost Creek @ Frost Rd Bridge	FRO2	1	7/01/13	375.7	65.4	1	2.8			4.2	10.5		24	24	106.6	3.17	12.81	99.6	4.5	0.008	0.019	0.03	0.039	0.04	7.97
Frost Creek @ Frost Rd Bridge	FRO2	2	7/01/13							4.6	9.9		24
Frost Creek Columbia Valley	FRO3	1	7/01/13	83	63.2	0.5	2.4			4	13		32.6	34.5	61.5	6.88	13.15	98	2.8	0.015	0.031	0.047	0.061	0.063	7.83
Frost Creek Columbia Valley	FRO3	2	7/01/13							4.6	13.4		36.4
Ascaphus Creek	ASC	1	21/01/13	347.7	50.8	3.6	7			9	1.5		0	1.8	63.1	0.74	13.44	101	3.3	0.01	0.024	0.036	0.047	0.05	7.2
Ascaphus Creek	ASC	2	21/01/13							9	2.2		3.6
Fin Creek	FIN	1	21/01/13	203.9	42.7	2.1	3.6			6.3	3		8.7	7.1	71.2	0.64	13.37	100.5	3.5	0.006	0.013	0.019	0.026	0.027	7.53
Fin Creek	FIN	2	21/01/13							6.6	3.1		5.5
Reservoir Creek	RSV	1	21/01/13	516.7	103.5	2.5	3.5			5.5	2.4		5.5	3.6	58.2	1.2	13.28	99.9	3.5	0.01	0.023	0.034	0.046	0.048	7.81
Reservoir Creek	RSV	2	21/01/13							6.1	2.5		1.7
Sweltzer Creek	SWE	1	21/01/13	133.4	81.3	4.1	2.4			8.1	3.4		8.6	12.1	113.6	0.05	10.72	84.2	5	0.005	0.011	0.019	0.028	0.028	7.81
Sweltzer Creek	SWE	2	21/01/13							8.8	3.5		15.6
Smith Falls Creek	SMI	1	21/01/13	222.9	122.6	8.4	4.4			5.5	3.9		10.5	12.7	170	0.77	13.62	100.7	2.8	0.007	0.017	0.025	0.034	0.035	7.99
Smith Falls Creek	SMI	2	21/01/13							5.5	3.7		14.9
Windfall Creek	WIN	1	21/01/13	351.9	71.5	2.1	2.9			4.5	1.4		0	0.2	151.8	0.13	13.36	100.9	3.7	0.004	0.008	0.011	0.016	0.016	7.91
Windfall Creek	WIN	2	21/01/13							4.6	1.9		0.4
Clear Creek	CLE	1	21/01/13	382.6	64.1	1.5	3.7			7.5	1.5		0	0	139.9	0.08	13.36	100.5	3.4	0.004	0.009	0.013	0.018	0.02	7.92
Clear Creek	CLE	2	21/01/13							6.1	1.7		0
Teapot Creek left of parking lot	TEA	1	21/01/13	177.3	38	2.6	2.8			4.7	3		8	7.65	128.4	0.39	12.57	100.6	6	0.001	0.004	0.005	0.008	0.008	7.87
Teapot Creek left of parking lot	TEA	2	21/01/13							4.9	2.3		7.3
Teapot Creek right of parking lot	TEA2	1	21/01/13	209.5	53.8	1.7	2.5			5	0.5		0	0	137.4	0.06	12.4	101.4	6.7	0.001	0.003	0.004	0.007	0.007	7.98
Teapot Creek right of parking lot	TEA2	2	21/01/13							5.1	1.1		0
Watt Creek	WAT	1	21/01/13	110.3	32.1	1.5	2.3			4.5	1.8		0.4	0.4	127.8	0.37	13.6	100.6	2.8	0.004	0.008	0.013	0.018	0.018	7.94
Watt Creek	WAT	2	21/01/13							4.6	2.3		0.4
Spring Creek	SPR	1	21/01/13	391	60.7	5.4	3.6			8.1	7.2		29.2	30.75	198.8	2.27	6.62	55.5	7.5	0.001	0.003	0.004	0.006	0.006	7.81
Spring Creek	SPR	2	21/01/13							6.7	6.7		32.3
Frost Creek @ Lindell Beach	FRO1	1	21/01/13	466.4	83.7	2.8	2.7			5.6	1.5		0	2.4	117.3	0.27	13.36	101.3	3.7	0.006	0.012	0.018	0.024	0.025	8.05
Frost Creek @ Lindell Beach	FRO1	2	21/01/13							4	1.7		4.8
Frost Creek @ Frost Rd Bridge	FRO2	1	21/01/13	470.6	71.9	2.1	2.7			4.3	1.4		0	0	118.3	0.13	13.32	100.7	3.9	0.006	0.013	0.019	0.026	0.027	8.02
Frost Creek @ Frost Rd Bridge	FRO2	2	21/01/13							5	1.3		0
Frost Creek Columbia Valley	FRO3	1	21/01/13	67.3	50	2.1	2.1			3.8	1.6		0	0	68.9	0.09	13.67	99.4	2.1	0.009	0.021	0.033	0.044	0.046	7.86
Frost Creek Columbia Valley	FRO3	2	21/01/13							3.7	1		0
Ascaphus Creek	ASC	1	4/02/13	421.1	66.9	2	6.2			12.2	2.7		2.3	2.35	51.7	0.97	12.48	98.9	5.5	0.018	0.04	0.06	0.076	0.081	6.86
Ascaphus Creek	ASC	2	4/02/13							14.5	2.5		2.4
Fin Creek	FIN	1	4/02/13	237.5	60.3	1.5	4			9.1	3.5		12.7	15.55	73.4	1.27	12.27	98.2	5.8	0.008	0.019	0.029	0.037	0.04	7.31
Fin Creek	FIN	2	4/02/13							8.3	3.8		18.4
Reservoir Creek	RSV	1	4/02/13	511.4	109.7	2.5	3.7			9.8	3.7		13.1	11.55	56.4	2.27	12.21	97.6	5.6	0.017	0.037	0.056	0.071	0.076	7.46
Reservoir Creek	RSV	2	4/02/13							10.1	3.5		10
Sweltzer Creek	SWE	1	4/02/13	115.7	107.8	2.4	3.2			8.3	3		10	9.05	114.2	0.59	10.52	83	5.2	0.005	0.012	0.023	0.029	0.03	7.63
Sweltzer Creek	SWE	2	4/02/13							7.6	3.1		8.1
Smith Falls Creek	SMI	1	4/02/13	148.5	109.1	15.1	5.1			14.7	3.6		13.8	13.45	177.5	0.73	12.37	98	5.5	0.01	0.022	0.035	0.045	0.047	8.02
Smith Falls Creek	SMI	2	4/02/13							13.6	4		13.1
Windfall Creek	WIN	1	4/02/13	285.6	53.3	1.6	3			8.5	1.7		0	0	167.4	0.55	12.26	97.8	5.8	0.005	0.01	0.016	0.02	0.021	7.93
Windfall Creek	WIN	2	4/02/13							10.1	1.8		0
Clear Creek	CLE	1	4/02/13	351.2	58.5	1.1	4.3			10.6	1.4		0	0	148.5	0.28	12.16	98.2	5.6	0.005	0.011	0.019	0.024	0.028	7.97
Clear Creek	CLE	2	4/02/13							10	1.9		0
Teapot Creek left of parking lot	TEA	1	4/02/13	176.3	50.1	2.4	3.1			7.9	4.4		28.6	31.3	133.8	0.54	11.97	97.5	6.7	0.002	0.004	0.007	0.008	0.009	7.82
Teapot Creek left of parking lot	TEA	2	4/02/13							9.1	3.4		34
Teapot Creek right of parking lot	TEA2	1	4/02/13	199.6	42.5	1	3			8.7	0.6		6.3	5	139.5	0.12	11.92	98.2	7	0	0.002	0.004	0.005	0.006	7.94
Teapot Creek right of parking lot	TEA2	2	4/02/13							8.5	1.1		3.7
Watt Creek	WAT	1	4/02/13	112.2	37.9	2.5	3			7.7	1.6		6.3	4.35	125.2	0.52	12.57	97.8	4.9	0.005	0.01	0.017	0.021	0.023	7.85
Watt Creek	WAT	2	4/02/13							7.6	2.3		2.4
Spring Creek	SPR	1	4/02/13	355.5	75.5	2.9	4.1			10.4	5.8		33.2	31.25	209.7	2.11	6.62	56	8.1	0.002	0.003	0.005	0.006	0.007	7.77
Spring Creek	SPR	2	4/02/13							11.2	9.4		29.3
Frost Creek @ Lindell Beach	FRO1	1	4/02/13	397.8	93.2	1.8	2.6			7.6	2.1		3.7	4.25	103.5	0.72	12.46	98.4	5.6	0.009	0.021	0.033	0.042	0.045	7.94
Frost Creek @ Lindell Beach	FRO1	2	4/02/13							7.5	2.4		4.8
Frost Creek @ Frost Rd Bridge	FRO2	1	4/02/13	400.7	76.9	1.5	2.9			7.3	2.5		0.4	0.75	103.9	0.7	12.42	98.3	5.6	0.01	0.022	0.034	0.044	0.047	7.91
Frost Creek @ Frost Rd Bridge	FRO2	2	4/02/13							8.1	2.1		1.1
Frost Creek Columbia Valley	FRO3	1	4/02/13	48.1	76.9	1.5	2.5			7.3	2.2		0	0.5	61	0.88	12.65	96.8	4	0.012	0.029	0.046	0.06	0.062	7.79
Frost Creek Columbia Valley	FRO3	2	4/02/13							6.2	2.3		1
Ascaphus Creek	ASC	1	18/02/13	350.5	82.6	2.8	7.3			16.2	1.9				62.2	0.63	13.05	100.2	4.2	0.012	0.027	0.041	0.055	0.056	7.08
Ascaphus Creek	ASC	2	18/02/13							15.2	1.7
Fin Creek	FIN	1	18/02/13	191.1	60.3	2.1	4.2			9.8	4.5		99.3	90.7	74.6	0.77	12.95	99.9	4.4	0.005	0.011	0.017	0.023	0.024	7.45
Fin Creek	FIN	2	18/02/13							10	3.9		82.1
Reservoir Creek	RSV	1	18/02/13	448.2	94.6	2.6	4			11.2	3.7		68.1	66.55	60.6	1.55	12.83	98.9	4.6	0.012	0.026	0.04	0.053	0.054	7.59
Reservoir Creek	RSV	2	18/02/13							12.3	3.3		65
Sweltzer Creek	SWE	1	18/02/13	114.2	95.6	3.4	2.8			9.2	4.5		56.1	53.7	116.1	0.35	11.5	91.2	5.6	0.004	0.01	0.019	0.027	0.027	7.78
Sweltzer Creek	SWE	2	18/02/13							9	4.3		51.3
Smith Falls Creek	SMI	1	18/02/13	145.4	104	7.9	4.7			15.1	5.3		61	57.25	185.1	0.64	12.8	100	5.1	0.009	0.02	0.032	0.043	0.044	8.08
Smith Falls Creek	SMI	2	18/02/13							15.6	5.1		53.5
Windfall Creek	WIN	1	18/02/13	283	48.2	1.8	3.5			8.8	2.1		20.6	18.35	163.9	0.26	12.88	100.3	4.6	0.003	0.008	0.012	0.017	0.018	7.93
Windfall Creek	WIN	2	18/02/13							8.6	2.1		16.1
Clear Creek	CLE	1	18/02/13	346.2	68.7	0.6	4.6			9.6	3.3		11.5	12.75	144.8	0.16	12.86	99.7	4.5	0.004	0.009	0.014	0.02	0.02	7.92
Clear Creek	CLE	2	18/02/13							10.2	2.5		14
Teapot Creek left of parking lot	TEA	1	18/02/13	185.3	48	0.4	3.3			9.7	3.4		10	9.9	63.2	0.31	12.29	99.7	6.5	0.001	0.003	0.005	0.008	0.007	7.93
Teapot Creek left of parking lot	TEA	2	18/02/13							10.8	4.9		9.8
Teapot Creek right of parking lot	TEA2	1	18/02/13	199.7	58.3	1.1	3.4			8.6	1.5		0	0	139.7	0.11	12.26	100.7	6.8	0.001	0.002	0.003	0.005	0.004	7.96
Teapot Creek right of parking lot	TEA2	2	18/02/13							8.9	2.1		0
Watt Creek	WAT	1	18/02/13	104.9	25.7	1.2	3.2			9	0.7		0	0	131.6	0.2	13.23	99.9	3.6	0.004	0.008	0.014	0.019	0.02	7.91
Watt Creek	WAT	2	18/02/13							11.5	1.4		0
Spring Creek	SPR	1	18/02/13	349.1	66.5	4.5	4.1			11.4	3.7		8.8	7.45	187.5	0.57	6.8	57.2	8	0.004	0.005	0.007	0.009	0.01	7.8
Spring Creek	SPR	2	18/02/13							12.9	3.2		6.1
Frost Creek @ Lindell Beach	FRO1	1	18/02/13	504.2	79.1	2.2	2.8			8.3	0.9		3.6	1.8	112.3	0.5	12.93	101.5	5	0.008	0.018	0.028	0.038	0.039	8
Frost Creek @ Lindell Beach	FRO1	2	18/02/13							7.8	2.1		0
Frost Creek @ Frost Rd Bridge	FRO2	1	18/02/13	514.3	95.2	1.9	3			8.3	2		2.3	2.3	113.3	0.26	12.83	100.7	5.1	0.008	0.018	0.028	0.038	0.039	7.97
Frost Creek @ Frost Rd Bridge	FRO2	2	18/02/13							8.8	1.7		2.3
Frost Creek Columbia Valley	FRO3	1	18/02/13	41.7	47.3	1.9	2.2			5.7	1.7		1	1.5	58.4	0.3	13.36	98.5	2.7	0.013	0.031	0.049	0.066	0.067	7.87
Frost Creek Columbia Valley	FRO3	2	18/02/13							6.8	2		2
Ascaphus Creek	ASC	1	4/03/13	465.9	82.6	2.2	6.3			9	7.1			16	42.5	3.54	13.38	102.3	4.4	0.015	0.033	0.05	0.064	0.068	6.86
Ascaphus Creek	ASC	2	4/03/13							10.5	7.8		16
Fin Creek	FIN	1	4/03/13	320.2	60.3	1.9	4.5			6.1	7.4		31	32.25	62.5	3.55	13.16	102.5	5.1	0.01	0.022	0.034	0.042	0.046	7.37
Fin Creek	FIN	2	4/03/13							8.2	7.4		33.5
Reservoir Creek	RSV	1	4/03/13	619.9	94.6	2.8	3.7			7.8	6.5		22	23.5	45.3	4.11	13.15	102.4	4.8	0.019	0.043	0.065	0.084	0.088	7.47
Reservoir Creek	RSV	2	4/03/13							8.1	7		25
Sweltzer Creek	SWE	1	4/03/13	117.2	95.6	2.9	2.4			6.6	4.8		22.6	24.4	114.4	0.51	11.92	94.4	5.7	0.004	0.01	0.019	0.026	0.028	7.69
Sweltzer Creek	SWE	2	4/03/13							5.5	5.3		26.2
Smith Falls Creek	SMI	1	4/03/13	58	104	5.1	4.6			10.3	4.9		17.8	19.6	158.8	1.19	13.26	103.2	4.7	0.01	0.025	0.04	0.052	0.055	7.99
Smith Falls Creek	SMI	2	4/03/13							10.5	5.9		21.4
Windfall Creek	WIN	1	4/03/13	292.8	48.2	1.3	3.4			6.4	5.9		14.5	14.2	129.9	2.85	13.4	103.6	4.3	0.005	0.013	0.02	0.025	0.028	7.96
Windfall Creek	WIN	2	4/03/13							6.7	5.4		13.9
Clear Creek	CLE	1	4/03/13	356	68.7	1.1	4.3			7.8	2.8		4.2	3.6	108.2	1.41	13.36	103	4.5	0.005	0.012	0.019	0.024	0.026	7.9
Clear Creek	CLE	2	4/03/13							10.1	3.5		3
Teapot Creek left of parking lot	TEA	1	4/03/13	195.2	48	0.9	3.9			10.9	3.3		16	17.5	111.4	1.65	12.65	102.5	6.3	0.005	0.011	0.018	0.022	0.024	7.88
Teapot Creek left of parking lot	TEA	2	4/03/13							6.2	2.9		19
Teapot Creek right of parking lot	TEA2	1	4/03/13	182.8	58.3	0.5	2.8			5.5	1.6		0.9	0.6	131.6	0.15	12.65	103.5	6.7	0	0.001	0.003	0.003	0.004	8.02
Teapot Creek right of parking lot	TEA2	2	4/03/13							10.8	2.4		0.3
Watt Creek	WAT	1	4/03/13	136.1	25.7	2	3.3			5	4.7		9.9	8.7	102.8	2.03	13.68	103	3.5	0.003	0.008	0.013	0.016	0.018	7.93
Watt Creek	WAT	2	4/03/13							7.7	4.1		7.5
Spring Creek	SPR	1	4/03/13	361.5	66.5	4.1	4.7			7.8	5.1		26.2	20.8	203.3	1.47	6.7	56.6	8	0	0.003	0.006	0.007	0.009	7.92
Spring Creek	SPR	2	4/03/13							8.4	4.8		15.4
Frost Creek @ Lindell Beach	FRO1	1	4/03/13	332.6	79.1	1.7	2.6			5.3	6.3		6.9	7.5	77.1	3.46	13.53	104	3.9	0.01	0.025	0.04	0.052	0.055	7.96
Frost Creek @ Lindell Beach	FRO1	2	4/03/13							5.7	5.5		8.1
Frost Creek @ Frost Rd Bridge	FRO2	1	4/03/13	334	95.2	1.7	2.7			5.6	5.9		8.7	8.1	77.8	2.61	13.56	103.2	3.8	0.01	0.024	0.039	0.05	0.054	7.95
Frost Creek @ Frost Rd Bridge	FRO2	2	4/03/13							7.2	5.5		7.5
Frost Creek Columbia Valley	FRO3	1	4/03/13	68	47.3	1.9	2.3			4.5	3.4		8.7	8.1	52.1	1.66	13.8	101.7	2.7	0.012	0.03	0.048	0.063	0.066	7.85
Frost Creek Columbia Valley	FRO3	2	4/03/13							5.4	3.7		7.5
Ascaphus Creek	ASC	1	18/03/13	353.5	75.9	3.1	6.6			11.1	4.3		13.6	15.45	47.5	2.29	12.72		4.9	0.018	0.039	0.058	0.074	0.077	7.06
Ascaphus Creek	ASC	2	18/03/13							11	4		17.3
Fin Creek	FIN	1	18/03/13	264.5	61.6	2.8	5			8.1	7.4		40.3	40.95	64.5	3.35	12.69	99.3	5.2	0.008	0.019	0.029	0.038	0.039	7.46
Fin Creek	FIN	2	18/03/13							8.2	7.2		41.6
Reservoir Creek	RSV	1	18/03/13	499.2	115.9	2.3	3.8			9	7.9		31.2	31.2	45.8	4.13	12.5	99.8	5.3	0.02	0.039	0.067	0.087	0.09	7.53
Reservoir Creek	RSV	2	18/03/13							9.4	7.7		31.2
Sweltzer Creek	SWE	1	18/03/13	99.6	90.1	4.3	3			6.3	6.1		49.5	47.65	114.6	1.8	12.09	98	6.2	0.005	0.012	0.022	0.03	0.03	7.89
Sweltzer Creek	SWE	2	18/03/13							7.1	7.3		45.8
Smith Falls Creek	SMI	1	18/03/13	148	121.5	5.7	5.2			10.4	5.2		17.9	21.25	164	1.09	12.39	99.9	6.1	0.012	0.027	0.044	0.058	0.059	8.05
Smith Falls Creek	SMI	2	18/03/13							10.2	4.1		24.6
Windfall Creek	WIN	1	18/03/13	275.2	61.9	2	3.7			6.6	4.7		15.5	13.35	140.1	1.77	12.79	99.5	4.8	0.006	0.013	0.021	0.027	0.028	8.02
Windfall Creek	WIN	2	18/03/13							6.4	5.2		11.2
Clear Creek	CLE	1	18/03/13	304.9	64.5	0.7	3.8			7.1	3.2		10	9.4	127.2	1.63	12.83	99.3	4.5	0.005	0.011	0.018	0.024	0.024	7.93
Clear Creek	CLE	2	18/03/13							7.4	3.4		8.8
Teapot Creek left of parking lot	TEA	1	18/03/13	188.9	45.1	1	3.6			6.7	2.3		16.1	15.15	115.5	1.17	12.22	99.4	6.6	0.005	0.012	0.018	0.023	0.024	7.98
Teapot Creek left of parking lot	TEA	2	18/03/13							8.3	2.2		14.2
Teapot Creek right of parking lot	TEA2	1	18/03/13	190.2	42.9	1.1	3.7			7.2	2.5		8.2	6.05	127.2	0.67	12.15	100.1	6.8	0.002	0.004	0.007	0.009	0.009	8.01
Teapot Creek right of parking lot	TEA2	2	18/03/13							7.1	2		3.9
Watt Creek	WAT	1	18/03/13	112	25.2	1.6	3.7			5.5	5.4		8.8	9.7	103	1.93	13.08	99.6	4	0.006	0.013	0.02	0.027	0.027	7.91
Watt Creek	WAT	2	18/03/13							5	4.1		10.6
Spring Creek	SPR	1	18/03/13	348.1	71.1	5.6	5.3			8	2.2		5.1	6.6	200.1	0.2	7.03	59.4	8.1	0.003	0.007	0.011	0.014	0.014	7.8
Spring Creek	SPR	2	18/03/13							7.9	2.1		8.1
Frost Creek @ Lindell Beach	FRO1	1	18/03/13	321.1	50.8	2.5	3.4			4.8	4.9		7.5	9	79.7	2.09	12.92	100.5	4.7	0.011	0.026	0.04	0.053	0.054	7.96
Frost Creek @ Lindell Beach	FRO1	2	18/03/13							4.7	5.7		10.5
Frost Creek @ Frost Rd Bridge	FRO2	1	18/03/13	325.2	54.3	1.5	2.9			5.3	5.3		3.9	6	79.9	1.61	12.81	99.7	4.6	0.011	0.026	0.04	0.053	0.054	7.92
Frost Creek @ Frost Rd Bridge	FRO2	2	18/03/13							5.6	4.5		8.1
Frost Creek Columbia Valley	FRO3	1	18/03/13	55.2	62.7	2.7	2.6			4.6	4.1		2.7	3.3	50.5	1.41	12.71	99.5	3.4	0.014	0.032	0.049	0.066	0.067	7.78
Frost Creek Columbia Valley	FRO3	2	18/03/13							3.7	5.4		3.9
Ascaphus Creek	ASC	1	2/04/13	261.4	59.8	3.8	6.3			8.2	3.4		6.4	10.35	76.5	0.83	11.93	101.6	8	0.01	0.021	0.032	0.04	0.044	7.19
Ascaphus Creek	ASC	2	2/04/13							8.4	2.4		14.3
Fin Creek	FIN	1	2/04/13	179.4	49.6	1.5	3.8			4.1	6.5			46.7	82.3	2.35	11.93	100.7	7.9	0.005	0.01	0.016	0.02	0.022	7.46
Fin Creek	FIN	2	2/04/13							4.4	5.5		46.7
Reservoir Creek	RSV	1	2/04/13	353.2	105.3	3	3.6			4.8	3.9		11.9	12.5	68.9	1.26	11.83	99.6	7.9	0.009	0.02	0.03	0.038	0.041	7.58
Reservoir Creek	RSV	2	2/04/13							5.3	3.7		13.1
Sweltzer Creek	SWE	1	2/04/13	102.9	114.4	4.6	2.2			4.1	3.7		22.9	21.35	129.1	0.29	11.92	105.1	9.7	0.005	0.011	0.02	0.026	0.03	7.7
Sweltzer Creek	SWE	2	2/04/13							4.2	3.3		19.8
Smith Falls Creek	SMI	1	2/04/13	150.7	153.7	6.5	4			6.6	4.9		23.5	26.25	207.4	1.01	11.6	101.5	9.4	0.009	0.02	0.031	0.04	0.043	8.04
Smith Falls Creek	SMI	2	2/04/13							7.5	5.2		29
Windfall Creek	WIN	1	2/04/13	230.8	78.3	2	3.2			5.5	2		1.5	2.4	169.7	0.59	12.23	100.8	7.1	0.003	0.007	0.012	0.015	0.018	7.85
Windfall Creek	WIN	2	2/04/13							3.7	2		3.3
Clear Creek	CLE	1	2/04/13	285	76.3	3.7	4			5.5	1.1		2.1	2.7	167.8	0.22	12.13	100.3	7.2	0.003	0.007	0.011	0.014	0.015	7.87
Clear Creek	CLE	2	2/04/13							4.8	1.3		3.3
Teapot Creek left of parking lot	TEA	1	2/04/13	182.2	62.1	1.3	3.3			3.9	2.1		7	9.7	135	0.52	12.11	100	7.2	0.002	0.004	0.006	0.006	0.008	7.83
Teapot Creek left of parking lot	TEA	2	2/04/13							3.8	2.7		12.4
Teapot Creek right of parking lot	TEA2	1	2/04/13	222.5	45.1	1.2	2.9			5.6	0.7		0	0	139.6	0.07	12.09	100.6	7.4	0.001	0.002	0.003	0.005	0.006	7.88
Teapot Creek right of parking lot	TEA2	2	2/04/13							6	0.7		0
Watt Creek	WAT	1	2/04/13	77.9	45.7	1.6	2.8			5.9	3.1		1.5	2.7	99.6	1.1	12.53	100.9	6.1	0.005	0.013	0.02	0.025	0.027	7.74
Watt Creek	WAT	2	2/04/13							3.7	2.8		3.9
Spring Creek	SPR	1	2/04/13	317	81.7	4.2	4.1			8.2	1.8		0	2.9	208.9	0.14	7.16	61.6	8.8	0.002	0.004	0.006	0.007	0.008	7.75
Spring Creek	SPR	2	2/04/13							6.8	2.1		5.8
Frost Creek @ Lindell Beach	FRO1	1	2/04/13	342.1	74.2	2.2	2.6			5.8	4.1		0	0	80	2.02	12.52	101.6	6.4	0.015	0.035	0.054	0.069	0.073	7.83
Frost Creek @ Lindell Beach	FRO1	2	2/04/13							4.6	4.7		0
Frost Creek @ Frost Rd Bridge	FRO2	1	2/04/13	353.2	79.6	2.1	2.3			5.9	3.6		0.3	0.15	83.1	1.45	12.42	101.3	6.5	0.014	0.034	0.052	0.066	0.07	7.89
Frost Creek @ Frost Rd Bridge	FRO2	2	2/04/13							5.7	3.7		0
Frost Creek Columbia Valley	FRO3	1	2/04/13	19	33.9	2.2	2			2.9	3.8		0	1.35	41.3	1.42	12.62	99.8	5.4	0.018	0.043	0.066	0.086	0.09	7.75
Frost Creek Columbia Valley	FRO3	2	2/04/13							6.6	3.4		2.7
Ascaphus Creek	ASC	1	15/04/13	312.4	79.2	5.1	6.6			10.7	3.1		14.3	13.35	53.5	0.91	12.58	100.5	5.8	0.016	0.037	0.055	0.071	0.074	7.73
Ascaphus Creek	ASC	2	15/04/13							11.2	2.7		12.4
Fin Creek	FIN	1	15/04/13	199.2	61	2.4	4.1			16.7	6.5		37.4	38.9	72.8	2.03	12.39	100.3	6.3	0.007	0.016	0.023	0.031	0.032	7.78
Fin Creek	FIN	2	15/04/13							12.2	6.3		40.4
Reservoir Creek	RSV	1	15/04/13	380.6	102.4	3.3	4.1			13.5	5.8		22.2	22.2	55.2	2.42	12.21	99.6	6.5	0.019	0.04	0.059	0.076	0.078	7.69
Reservoir Creek	RSV	2	15/04/13							14.1	5.6		22.2
Sweltzer Creek	SWE	1	15/04/13	91.3	94.8	4.3	2.7			7.4	3.8		33	33.6	124.1	0.38	12.26	105.8	8.9	0.005	0.013	0.022	0.03	0.031	7.96
Sweltzer Creek	SWE	2	15/04/13							6.5	4.9		34.2
Smith Falls Creek	SMI	1	15/04/13	109.3	121.4	5.1	4.9			12.4	5.8		23.3	25.45	186.3	1.13	11.81	100.6	8	0.013	0.03	0.046	0.061	0.064	8.09
Smith Falls Creek	SMI	2	15/04/13							12.1	8.7		27.6
Windfall Creek	WIN	1	15/04/13	231.9	56.6	2	3.2			7.6	2.6		1.5	1.2	159.5	0.68	12.62	100.8	5.4	0.004	0.009	0.013	0.018	0.019	7.97
Windfall Creek	WIN	2	15/04/13							6.5	2.4		0.9
Clear Creek	CLE	1	15/04/13	293.3	86.9	1.6	4.3			8.6	2.3		0	0	146.1	0.27	12.73	99.9	5.1	0.005	0.011	0.017	0.022	0.024	7.92
Clear Creek	CLE	2	15/04/13							8.5	2.2		0
Teapot Creek left of parking lot	TEA	1	15/04/13	188.2	51.2	2.5	4.2			9	3.8		11.2	13	130.1	0.55	12.08	99.7	7.1	0.003	0.005	0.008	0.01	0.011	7.92
Teapot Creek left of parking lot	TEA	2	15/04/13							7.5	2		14.8
Teapot Creek right of parking lot	TEA2	1	15/04/13	210.1	53.5	2.9	4.1			11.2	0.7		0	0	137.5	0.06	12.11	100.2	7.2	0.001	0.002	0.003	0.004	0.004	7.99
Teapot Creek right of parking lot	TEA2	2	15/04/13							8.6	0.8		0
Watt Creek	WAT	1	15/04/13	84.6	59.9	2	3.4			8.3	2.3		0	0	115.3	0.31	12.72	100.4	5.3	0.003	0.007	0.011	0.016	0.016	7.84
Watt Creek	WAT	2	15/04/13							7.8	1.6		0
Spring Creek	SPR	1	15/04/13	328.7	106	6.8	4.7			10.4	2.3		7.5	6.3	206.9	0.29	7.24	62.5	8.9	0.002	0.005	0.008	0.011	0.011	7.81
Spring Creek	SPR	2	15/04/13							10.3	2.2		5.1
Frost Creek @ Lindell Beach	FRO1	1	15/04/13	544.3	136.5	3.9	3			7.1	3.3		0	0.45	106.2	0.56	12.4	101.4	6.7	0.009	0.021	0.031	0.042	0.044	7.97
Frost Creek @ Lindell Beach	FRO1	2	15/04/13							7.4	2.6		0.9
Frost Creek @ Frost Rd Bridge	FRO2	1	15/04/13	553.8	117	2.2	3.4			7.4	1.4		0	0	106.2	0.63	12.37	100.7	6.5	0.008	0.019	0.029	0.039	0.041	7.94
Frost Creek @ Frost Rd Bridge	FRO2	2	15/04/13							7.1	3.6		0
Frost Creek Columbia Valley	FRO3	1	15/04/13	33	67.5	2.1	2.7			7	3.3		0	0	43.7	0.73	12.75	99.3	4.8	0.012	0.028	0.044	0.058	0.06	7.7
Frost Creek Columbia Valley	FRO3	2	15/04/13							6.4	3.5		0
Ascaphus Creek	ASC	1	29/04/13	244.2	81.5	3.1	6.4			13.1	3.2				66	0.52	12.26	100.7	6.9	0.015	0.031	0.046	0.058	0.06	7.71
Ascaphus Creek	ASC	2	29/04/13							13.8	2.7
Fin Creek	FIN	1	29/04/13	172.8	56.3	2.8	4.4			9.8	6.9				77.9	1.67	12.29	100.5	6.7	0.005	0.011	0.018	0.022	0.024	7.91
Fin Creek	FIN	2	29/04/13							10.4	6.6
Reservoir Creek	RSV	1	29/04/13	308.4	93.9	2.8	4.2			10.6	5.3				63.7	1.92	12.05	99.5	7.1	0.013	0.027	0.042	0.052	0.054	7.89
Reservoir Creek	RSV	2	29/04/13							12	5.4
Sweltzer Creek	SWE	1	29/04/13	81.7	102.2	4.3	3			7.8	5.4				130.9	1.15	11.9	107.1	10.7	0.005	0.012	0.023	0.03	0.031	8.1
Sweltzer Creek	SWE	2	29/04/13							10.2	5.5
Smith Falls Creek	SMI	1	29/04/13	109.2	109.1	5.5	4.4			15.1	5.2				204.7	0.96	11.64	100.7	9	0.011	0.025	0.039	0.05	0.052	8.25
Smith Falls Creek	SMI	2	29/04/13							15.5	6.1
Windfall Creek	WIN	1	29/04/13	211.3	69.8	2.6	3.6			9.3	1.7				164.8	0.37	12.47	100.7	6.2	0.004	0.008	0.013	0.016	0.017	8.11
Windfall Creek	WIN	2	29/04/13							9.3	2
Clear Creek	CLE	1	29/04/13	249.9	100.6	1.4	4.4			10.7	1				158.1	0.17	12.4	100.1	6.2	0.005	0.009	0.014	0.018	0.019	8.04
Clear Creek	CLE	2	29/04/13							10	1.2
Teapot Creek left of parking lot	TEA	1	29/04/13	188.5	56.6	2	3.9			11.4	1.9				135.4	0.49	12.08	100	7.2	0.005	0.008	0.012	0.014	0.015	8.06
Teapot Creek left of parking lot	TEA	2	29/04/13							10.5	2.1
Teapot Creek right of parking lot	TEA2	1	29/04/13	212.8	51.2	1.5	3.8			11.4	0.3				139.8	0.12	12.19	100.6	7.1	0.001	0.002	0.004	0.005	0.005	8.12
Teapot Creek right of parking lot	TEA2	2	29/04/13							11.8	0.4
Watt Creek	WAT	1	29/04/13	207.1		4.2	3.2			10.3	2.1				95.2	0.37	12.91	100.8	4.9	0.005	0.012	0.019	0.025	0.026	7.98
Watt Creek	WAT	2	29/04/13							7.8	2.5
Spring Creek	SPR	1	29/04/13	322.7	92.1	5.5	4.8			16.2	3.1				206.8	0.34	7.02	60.2	8.6	0.005	0.009	0.014	0.016	0.017	7.87
Spring Creek	SPR	2	29/04/13							14.1	3.4
Frost Creek @ Lindell Beach	FRO1	1	29/04/13	349.9	97	2.4	3			10.6	4.1				70.8	2.06	12.83	101.7	5.5	0.02	0.042	0.063	0.081	0.084	7.98
Frost Creek @ Lindell Beach	FRO1	2	29/04/13							8.5	4.1
Frost Creek @ Frost Rd Bridge	FRO2	1	29/04/13	362.7	69.7	2.7	2.8			6.9	4.1				70.9	1.77	12.86	101.2	5.2	0.019	0.041	0.062	0.08	0.083	7.96
Frost Creek @ Frost Rd Bridge	FRO2	2	29/04/13							9.8	3.7
Frost Creek Columbia Valley	FRO3	1	29/04/13	21.6	80.4	3.8	2.4			7.3	3.8				34.3	1.93	13.17	99.9	3.8	0.021	0.05	0.077	0.1	0.104	7.59
Frost Creek Columbia Valley	FRO3	2	29/04/13							5.6	3.8
