# Supplementary material for: Eutrophication forcings on a peri-urban lake ecosystem: Context for integrated watershed to airshed management
Source: PLoS One. 2019 Jul 24;14(7):e0219241. doi: 10.1371/journal.pone.0219241 (PMC6655610; doi:10.1371/journal.pone.0219241)
Supplement: S1 Datasets — (ZIP) [file pone.0219241.s004.zip › Data_Submission/tributary_stage_heights.xlsx]

## Sheet: STREAMS_ALLDATA
STATION	SAMPLE_DATE	SAMPLE_TIME	DEPTH_m
ASC	2011-06-03	09:00:00	0.22
ASC	2011-06-03	10:00:00	0.22
ASC	2011-06-03	11:00:00	0.22
ASC	2011-06-03	12:00:00	0.22
ASC	2011-06-03	13:00:00	0.22
ASC	2011-06-03	14:00:00	0.22
ASC	2011-06-03	15:00:00	0.22
ASC	2011-06-03	16:00:00	0.22
ASC	2011-06-03	17:00:00	0.22
ASC	2011-06-03	18:00:00	0.22
ASC	2011-06-03	19:00:00	0.22
ASC	2011-06-03	20:00:00	0.22
ASC	2011-06-03	21:00:00	0.22
ASC	2011-06-03	22:00:00	0.22
ASC	2011-06-03	23:00:00	0.22
ASC	2011-06-04	00:00:00	0.22
ASC	2011-06-04	01:00:00	0.22
ASC	2011-06-04	02:00:00	0.22
ASC	2011-06-04	03:00:00	0.22
ASC	2011-06-04	04:00:00	0.22
ASC	2011-06-04	05:00:00	0.22
ASC	2011-06-04	06:00:00	0.22
ASC	2011-06-04	07:00:00	0.22
ASC	2011-06-04	08:00:00	0.22
ASC	2011-06-04	09:00:00	0.22
ASC	2011-06-04	10:00:00	0.22
ASC	2011-06-04	11:00:00	0.22
ASC	2011-06-04	12:00:00	0.22
ASC	2011-06-04	13:00:00	0.22
ASC	2011-06-04	14:00:00	0.22
ASC	2011-06-04	15:00:00	0.22
ASC	2011-06-04	16:00:00	0.22
ASC	2011-06-04	17:00:00	0.22
ASC	2011-06-04	18:00:00	0.22
ASC	2011-06-04	19:00:00	0.22
ASC	2011-06-04	20:00:00	0.22
ASC	2011-06-04	21:00:00	0.22
ASC	2011-06-04	22:00:00	0.22
ASC	2011-06-04	23:00:00	0.22
ASC	2011-06-05	00:00:00	0.22
ASC	2011-06-05	01:00:00	0.22
ASC	2011-06-05	02:00:00	0.22
ASC	2011-06-05	03:00:00	0.22
ASC	2011-06-05	04:00:00	0.22
ASC	2011-06-05	05:00:00	0.22
ASC	2011-06-05	06:00:00	0.22
ASC	2011-06-05	07:00:00	0.22
ASC	2011-06-05	08:00:00	0.22
ASC	2011-06-05	09:00:00	0.22
ASC	2011-06-05	10:00:00	0.22
ASC	2011-06-05	11:00:00	0.22
ASC	2011-06-05	12:00:00	0.22
ASC	2011-06-05	13:00:00	0.22
ASC	2011-06-05	14:00:00	0.22
ASC	2011-06-05	15:00:00	0.22
ASC	2011-06-05	16:00:00	0.22
ASC	2011-06-05	17:00:00	0.22
ASC	2011-06-05	18:00:00	0.22
ASC	2011-06-05	19:00:00	0.22
ASC	2011-06-05	20:00:00	0.22
ASC	2011-06-05	21:00:00	0.22
ASC	2011-06-05	22:00:00	0.22
ASC	2011-06-05	23:00:00	0.22
ASC	2011-06-06	00:00:00	0.22
ASC	2011-06-06	01:00:00	0.22
ASC	2011-06-06	02:00:00	0.22
ASC	2011-06-06	03:00:00	0.22
ASC	2011-06-06	04:00:00	0.22
ASC	2011-06-06	05:00:00	0.22
ASC	2011-06-06	06:00:00	0.22
ASC	2011-06-06	07:00:00	0.22
ASC	2011-06-06	08:00:00	0.22
ASC	2011-06-06	09:00:00	0.22
ASC	2011-06-06	10:00:00	0.22
ASC	2011-06-06	11:00:00	0.22
ASC	2011-06-06	12:00:00	0.22
ASC	2011-06-06	13:00:00	0.22
ASC	2011-06-06	14:00:00	0.22
ASC	2011-06-06	15:00:00	0.22
ASC	2011-06-06	16:00:00	0.22
ASC	2011-06-06	17:00:00	0.22
ASC	2011-06-06	18:00:00	0.22
ASC	2011-06-06	19:00:00	0.22
ASC	2011-06-06	20:00:00	0.22
ASC	2011-06-06	21:00:00	0.22
ASC	2011-06-06	22:00:00	0.22
ASC	2011-06-06	23:00:00	0.22
ASC	2011-06-07	00:00:00	0.22
ASC	2011-06-07	01:00:00	0.22
ASC	2011-06-07	02:00:00	0.22
ASC	2011-06-07	03:00:00	0.22
ASC	2011-06-07	04:00:00	0.22
ASC	2011-06-07	05:00:00	0.22
ASC	2011-06-07	06:00:00	0.22
ASC	2011-06-07	07:00:00	0.22
ASC	2011-06-07	08:00:00	0.22
ASC	2011-06-07	09:00:00	0.22
ASC	2011-06-07	10:00:00	0.22
ASC	2011-06-07	11:00:00	0.22
ASC	2011-06-07	12:00:00	0.22
ASC	2011-06-07	13:00:00	0.22
ASC	2011-06-07	14:00:00	0.22
ASC	2011-06-07	15:00:00	0.22
ASC	2011-06-07	16:00:00	0.22
ASC	2011-06-07	17:00:00	0.22
ASC	2011-06-07	18:00:00	0.22
ASC	2011-06-07	19:00:00	0.22
ASC	2011-06-07	20:00:00	0.22
ASC	2011-06-07	21:00:00	0.22
ASC	2011-06-07	22:00:00	0.22
ASC	2011-06-07	23:00:00	0.22
ASC	2011-06-08	00:00:00	0.22
ASC	2011-06-08	01:00:00	0.22
ASC	2011-06-08	02:00:00	0.22
ASC	2011-06-08	03:00:00	0.22
ASC	2011-06-08	04:00:00	0.22
ASC	2011-06-08	05:00:00	0.22
ASC	2011-06-08	06:00:00	0.22
ASC	2011-06-08	07:00:00	0.22
ASC	2011-06-08	08:00:00	0.22
ASC	2011-06-08	09:00:00	0.22
ASC	2011-06-08	10:00:00	0.22
ASC	2011-06-08	11:00:00	0.22
ASC	2011-06-08	12:00:00	0.22
ASC	2011-06-08	13:00:00	0.22
ASC	2011-06-08	14:00:00	0.22
ASC	2011-06-08	15:00:00	0.22
ASC	2011-06-08	16:00:00	0.22
ASC	2011-06-08	17:00:00	0.22
ASC	2011-06-08	18:00:00	0.22
ASC	2011-06-08	19:00:00	0.22
ASC	2011-06-08	20:00:00	0.22
ASC	2011-06-08	21:00:00	0.22
ASC	2011-06-08	22:00:00	0.22
ASC	2011-06-08	23:00:00	0.22
ASC	2011-06-09	00:00:00	0.22
ASC	2011-06-09	01:00:00	0.22
ASC	2011-06-09	02:00:00	0.22
ASC	2011-06-09	03:00:00	0.22
ASC	2011-06-09	04:00:00	0.22
ASC	2011-06-09	05:00:00	0.22
ASC	2011-06-09	06:00:00	0.22
ASC	2011-06-09	07:00:00	0.22
ASC	2011-06-09	08:00:00	0.22
ASC	2011-06-09	09:00:00	0.22
ASC	2011-06-09	10:00:00	0.22
ASC	2011-06-09	11:00:00	0.22
ASC	2011-06-09	12:00:00	0.22
ASC	2011-06-09	13:00:00	0.22
ASC	2011-06-09	14:00:00	0.22
ASC	2011-06-09	15:00:00	0.22
ASC	2011-06-09	16:00:00	0.22
ASC	2011-06-09	17:00:00	0.22
ASC	2011-06-09	18:00:00	0.22
ASC	2011-06-09	19:00:00	0.22
ASC	2011-06-09	20:00:00	0.22
ASC	2011-06-09	21:00:00	0.21
ASC	2011-06-09	22:00:00	0.21
ASC	2011-06-09	23:00:00	0.21
ASC	2011-06-10	00:00:00	0.21
ASC	2011-06-10	01:00:00	0.21
ASC	2011-06-10	02:00:00	0.21
ASC	2011-06-10	03:00:00	0.21
ASC	2011-06-10	04:00:00	0.21
ASC	2011-06-10	05:00:00	0.21
ASC	2011-06-10	06:00:00	0.21
ASC	2011-06-10	07:00:00	0.21
ASC	2011-06-10	08:00:00	0.21
ASC	2011-06-10	09:00:00	0.21
ASC	2011-06-10	10:00:00	0.21
ASC	2011-06-10	11:00:00	0.21
ASC	2011-06-10	12:00:00	0.21
ASC	2011-06-10	13:00:00	0.21
ASC	2011-06-10	14:00:00	0.21
ASC	2011-06-10	15:00:00	0.21
ASC	2011-06-10	16:00:00	0.21
ASC	2011-06-10	17:00:00	0.21
ASC	2011-06-10	18:00:00	0.21
ASC	2011-06-10	19:00:00	0.21
ASC	2011-06-10	20:00:00	0.21
ASC	2011-06-10	21:00:00	0.21
ASC	2011-06-10	22:00:00	0.21
ASC	2011-06-10	23:00:00	0.21
ASC	2011-06-11	00:00:00	0.21
ASC	2011-06-11	01:00:00	0.21
ASC	2011-06-11	02:00:00	0.21
ASC	2011-06-11	03:00:00	0.21
ASC	2011-06-11	04:00:00	0.21
ASC	2011-06-11	05:00:00	0.21
ASC	2011-06-11	06:00:00	0.21
ASC	2011-06-11	07:00:00	0.21
ASC	2011-06-11	08:00:00	0.21
ASC	2011-06-11	09:00:00	0.21
ASC	2011-06-11	10:00:00	0.21
ASC	2011-06-11	11:00:00	0.21
ASC	2011-06-11	12:00:00	0.21
ASC	2011-06-11	13:00:00	0.21
ASC	2011-06-11	14:00:00	0.21
ASC	2011-06-11	15:00:00	0.21
ASC	2011-06-11	16:00:00	0.21
ASC	2011-06-11	17:00:00	0.21
ASC	2011-06-11	18:00:00	0.21
ASC	2011-06-11	19:00:00	0.21
ASC	2011-06-11	20:00:00	0.21
ASC	2011-06-11	21:00:00	0.21
ASC	2011-06-11	22:00:00	0.21
ASC	2011-06-11	23:00:00	0.21
ASC	2011-06-12	00:00:00	0.21
ASC	2011-06-12	01:00:00	0.21
ASC	2011-06-12	02:00:00	0.21
ASC	2011-06-12	03:00:00	0.21
ASC	2011-06-12	04:00:00	0.21
ASC	2011-06-12	05:00:00	0.21
ASC	2011-06-12	06:00:00	0.21
ASC	2011-06-12	07:00:00	0.21
ASC	2011-06-12	08:00:00	0.21
ASC	2011-06-12	09:00:00	0.21
ASC	2011-06-12	10:00:00	0.21
ASC	2011-06-12	11:00:00	0.21
ASC	2011-06-12	12:00:00	0.21
ASC	2011-06-12	13:00:00	0.21
ASC	2011-06-12	14:00:00	0.21
ASC	2011-06-12	15:00:00	0.21
ASC	2011-06-12	16:00:00	0.21
ASC	2011-06-12	17:00:00	0.21
ASC	2011-06-12	18:00:00	0.21
ASC	2011-06-12	19:00:00	0.21
ASC	2011-06-12	20:00:00	0.21
ASC	2011-06-12	21:00:00	0.21
ASC	2011-06-12	22:00:00	0.21
ASC	2011-06-12	23:00:00	0.21
ASC	2011-06-13	00:00:00	0.21
ASC	2011-06-13	01:00:00	0.21
ASC	2011-06-13	02:00:00	0.21
ASC	2011-06-13	03:00:00	0.21
ASC	2011-06-13	04:00:00	0.21
ASC	2011-06-13	05:00:00	0.21
ASC	2011-06-13	06:00:00	0.21
ASC	2011-06-13	07:00:00	0.21
ASC	2011-06-13	08:00:00	0.21
ASC	2011-06-13	09:00:00	0.21
ASC	2011-06-13	10:00:00	0.21
ASC	2011-06-13	11:00:00	0.21
ASC	2011-06-13	12:00:00	0.21
ASC	2011-06-13	13:00:00	0.21
ASC	2011-06-13	14:00:00	0.21
ASC	2011-06-13	15:00:00	0.21
ASC	2011-06-13	16:00:00	0.21
ASC	2011-06-13	17:00:00	0.21
ASC	2011-06-13	18:00:00	0.21
ASC	2011-06-13	19:00:00	0.21
ASC	2011-06-13	20:00:00	0.21
ASC	2011-06-13	21:00:00	0.2
ASC	2011-06-13	22:00:00	0.2
ASC	2011-06-13	23:00:00	0.2
ASC	2011-06-14	00:00:00	0.2
ASC	2011-06-14	01:00:00	0.2
ASC	2011-06-14	02:00:00	0.2
ASC	2011-06-14	03:00:00	0.2
ASC	2011-06-14	04:00:00	0.2
ASC	2011-06-14	05:00:00	0.2
ASC	2011-06-14	06:00:00	0.2
ASC	2011-06-14	07:00:00	0.2
ASC	2011-06-14	08:00:00	0.2
ASC	2011-06-14	09:00:00	0.2
ASC	2011-06-14	10:00:00	0.2
ASC	2011-06-14	11:00:00	0.2
ASC	2011-06-14	12:00:00	0.2
ASC	2011-06-14	13:00:00	0.2
ASC	2011-06-14	14:00:00	0.2
ASC	2011-06-14	15:00:00	0.2
ASC	2011-06-14	16:00:00	0.2
ASC	2011-06-14	17:00:00	0.2
ASC	2011-06-14	18:00:00	0.2
ASC	2011-06-14	19:00:00	0.2
ASC	2011-06-14	20:00:00	0.2
ASC	2011-06-14	21:00:00	0.2
ASC	2011-06-14	22:00:00	0.2
ASC	2011-06-14	23:00:00	0.2
ASC	2011-06-15	00:00:00	0.2
ASC	2011-06-15	01:00:00	0.2
ASC	2011-06-15	02:00:00	0.2
ASC	2011-06-15	03:00:00	0.2
ASC	2011-06-15	04:00:00	0.2
ASC	2011-06-15	05:00:00	0.2
ASC	2011-06-15	06:00:00	0.21
ASC	2011-06-15	07:00:00	0.21
ASC	2011-06-15	08:00:00	0.21
ASC	2011-06-15	09:00:00	0.21
ASC	2011-06-15	10:00:00	0.21
ASC	2011-06-15	11:00:00	0.21
ASC	2011-06-15	12:00:00	0.22
ASC	2011-06-15	13:00:00	0.22
ASC	2011-06-15	14:00:00	0.22
ASC	2011-06-15	15:00:00	0.22
ASC	2011-06-15	16:00:00	0.22
ASC	2011-06-15	17:00:00	0.22
ASC	2011-06-15	18:00:00	0.21
ASC	2011-06-15	19:00:00	0.21
ASC	2011-06-15	20:00:00	0.21
ASC	2011-06-15	21:00:00	0.21
ASC	2011-06-15	22:00:00	0.21
ASC	2011-06-15	23:00:00	0.21
ASC	2011-06-16	00:00:00	0.21
ASC	2011-06-16	01:00:00	0.21
ASC	2011-06-16	02:00:00	0.21
ASC	2011-06-16	03:00:00	0.21
ASC	2011-06-16	04:00:00	0.21
ASC	2011-06-16	05:00:00	0.21
ASC	2011-06-16	06:00:00	0.21
ASC	2011-06-16	07:00:00	0.21
ASC	2011-06-16	08:00:00	0.21
ASC	2011-06-16	09:00:00	0.21
ASC	2011-06-16	10:00:00	0.21
ASC	2011-06-16	11:00:00	0.21
ASC	2011-06-16	12:00:00	0.21
FRO	2011-06-03	12:00:00	0.28
FRO	2011-06-03	13:00:00	0.28
FRO	2011-06-03	14:00:00	0.27
FRO	2011-06-03	15:00:00	0.28
FRO	2011-06-03	16:00:00	0.28
FRO	2011-06-03	17:00:00	0.29
FRO	2011-06-03	18:00:00	0.29
FRO	2011-06-03	19:00:00	0.3
FRO	2011-06-03	20:00:00	0.31
FRO	2011-06-03	21:00:00	0.32
FRO	2011-06-03	22:00:00	0.33
FRO	2011-06-03	23:00:00	0.32
FRO	2011-06-04	00:00:00	0.32
FRO	2011-06-04	01:00:00	0.32
FRO	2011-06-04	02:00:00	0.32
FRO	2011-06-04	03:00:00	0.31
FRO	2011-06-04	04:00:00	0.31
FRO	2011-06-04	05:00:00	0.3
FRO	2011-06-04	06:00:00	0.29
FRO	2011-06-04	07:00:00	0.29
FRO	2011-06-04	08:00:00	0.29
FRO	2011-06-04	09:00:00	0.28
FRO	2011-06-04	10:00:00	0.28
FRO	2011-06-04	11:00:00	0.27
FRO	2011-06-04	12:00:00	0.27
FRO	2011-06-04	13:00:00	0.27
FRO	2011-06-04	14:00:00	0.27
FRO	2011-06-04	15:00:00	0.28
FRO	2011-06-04	16:00:00	0.3
FRO	2011-06-04	17:00:00	0.32
FRO	2011-06-04	18:00:00	0.35
FRO	2011-06-04	19:00:00	0.37
FRO	2011-06-04	20:00:00	0.39
FRO	2011-06-04	21:00:00	0.4
FRO	2011-06-04	22:00:00	0.4
FRO	2011-06-04	23:00:00	0.39
FRO	2011-06-05	00:00:00	0.38
FRO	2011-06-05	01:00:00	0.37
FRO	2011-06-05	02:00:00	0.36
FRO	2011-06-05	03:00:00	0.35
FRO	2011-06-05	04:00:00	0.34
FRO	2011-06-05	05:00:00	0.33
FRO	2011-06-05	06:00:00	0.32
FRO	2011-06-05	07:00:00	0.32
FRO	2011-06-05	08:00:00	0.31
FRO	2011-06-05	09:00:00	0.31
FRO	2011-06-05	10:00:00	0.3
FRO	2011-06-05	11:00:00	0.3
FRO	2011-06-05	12:00:00	0.29
FRO	2011-06-05	13:00:00	0.29
FRO	2011-06-05	14:00:00	0.29
FRO	2011-06-05	15:00:00	0.3
FRO	2011-06-05	16:00:00	0.32
FRO	2011-06-05	17:00:00	0.35
FRO	2011-06-05	18:00:00	0.38
FRO	2011-06-05	19:00:00	0.39
FRO	2011-06-05	20:00:00	0.39
FRO	2011-06-05	21:00:00	0.39
FRO	2011-06-05	22:00:00	0.39
FRO	2011-06-05	23:00:00	0.38
FRO	2011-06-06	00:00:00	0.37
FRO	2011-06-06	01:00:00	0.36
FRO	2011-06-06	02:00:00	0.35
FRO	2011-06-06	03:00:00	0.34
FRO	2011-06-06	04:00:00	0.34
FRO	2011-06-06	05:00:00	0.33
FRO	2011-06-06	06:00:00	0.32
FRO	2011-06-06	07:00:00	0.32
FRO	2011-06-06	08:00:00	0.31
FRO	2011-06-06	09:00:00	0.3
FRO	2011-06-06	10:00:00	0.3
FRO	2011-06-06	11:00:00	0.29
FRO	2011-06-06	12:00:00	0.29
FRO	2011-06-06	13:00:00	0.29
FRO	2011-06-06	14:00:00	0.29
FRO	2011-06-06	15:00:00	0.3
FRO	2011-06-06	16:00:00	0.31
FRO	2011-06-06	17:00:00	0.34
FRO	2011-06-06	18:00:00	0.37
FRO	2011-06-06	19:00:00	0.39
FRO	2011-06-06	20:00:00	0.41
FRO	2011-06-06	21:00:00	0.42
FRO	2011-06-06	22:00:00	0.41
FRO	2011-06-06	23:00:00	0.41
FRO	2011-06-07	00:00:00	0.4
FRO	2011-06-07	01:00:00	0.38
FRO	2011-06-07	02:00:00	0.37
FRO	2011-06-07	03:00:00	0.36
FRO	2011-06-07	04:00:00	0.36
FRO	2011-06-07	05:00:00	0.35
FRO	2011-06-07	06:00:00	0.34
FRO	2011-06-07	07:00:00	0.34
FRO	2011-06-07	08:00:00	0.33
FRO	2011-06-07	09:00:00	0.33
FRO	2011-06-07	10:00:00	0.33
FRO	2011-06-07	11:00:00	0.33
FRO	2011-06-07	12:00:00	0.33
FRO	2011-06-07	13:00:00	0.34
FRO	2011-06-07	14:00:00	0.35
FRO	2011-06-07	15:00:00	0.37
FRO	2011-06-07	16:00:00	0.39
FRO	2011-06-07	17:00:00	0.42
FRO	2011-06-07	18:00:00	0.43
FRO	2011-06-07	19:00:00	0.43
FRO	2011-06-07	20:00:00	0.42
FRO	2011-06-07	21:00:00	0.41
FRO	2011-06-07	22:00:00	0.39
FRO	2011-06-07	23:00:00	0.38
FRO	2011-06-08	00:00:00	0.37
FRO	2011-06-08	01:00:00	0.36
FRO	2011-06-08	02:00:00	0.35
FRO	2011-06-08	03:00:00	0.34
FRO	2011-06-08	04:00:00	0.33
FRO	2011-06-08	05:00:00	0.32
FRO	2011-06-08	06:00:00	0.32
FRO	2011-06-08	07:00:00	0.31
FRO	2011-06-08	08:00:00	0.31
FRO	2011-06-08	09:00:00	0.3
FRO	2011-06-08	10:00:00	0.3
FRO	2011-06-08	11:00:00	0.29
FRO	2011-06-08	12:00:00	0.29
FRO	2011-06-08	13:00:00	0.29
FRO	2011-06-08	14:00:00	0.29
FRO	2011-06-08	15:00:00	0.29
FRO	2011-06-08	16:00:00	0.29
FRO	2011-06-08	17:00:00	0.29
FRO	2011-06-08	18:00:00	0.29
FRO	2011-06-08	19:00:00	0.3
FRO	2011-06-08	20:00:00	0.3
FRO	2011-06-08	21:00:00	0.31
FRO	2011-06-08	22:00:00	0.31
FRO	2011-06-08	23:00:00	0.31
FRO	2011-06-09	00:00:00	0.31
FRO	2011-06-09	01:00:00	0.3
FRO	2011-06-09	02:00:00	0.3
FRO	2011-06-09	03:00:00	0.3
FRO	2011-06-09	04:00:00	0.3
FRO	2011-06-09	05:00:00	0.29
FRO	2011-06-09	06:00:00	0.29
FRO	2011-06-09	07:00:00	0.28
FRO	2011-06-09	08:00:00	0.28
FRO	2011-06-09	09:00:00	0.28
FRO	2011-06-09	10:00:00	0.27
FRO	2011-06-09	11:00:00	0.27
FRO	2011-06-09	12:00:00	0.27
FRO	2011-06-09	13:00:00	0.27
FRO	2011-06-09	14:00:00	0.27
FRO	2011-06-09	15:00:00	0.27
FRO	2011-06-09	16:00:00	0.27
FRO	2011-06-09	17:00:00	0.28
FRO	2011-06-09	18:00:00	0.28
FRO	2011-06-09	19:00:00	0.28
FRO	2011-06-09	20:00:00	0.28
FRO	2011-06-09	21:00:00	0.29
FRO	2011-06-09	22:00:00	0.29
FRO	2011-06-09	23:00:00	0.29
FRO	2011-06-10	00:00:00	0.29
FRO	2011-06-10	01:00:00	0.28
FRO	2011-06-10	02:00:00	0.28
FRO	2011-06-10	03:00:00	0.28
FRO	2011-06-10	04:00:00	0.27
FRO	2011-06-10	05:00:00	0.27
FRO	2011-06-10	06:00:00	0.27
FRO	2011-06-10	07:00:00	0.27
FRO	2011-06-10	08:00:00	0.26
FRO	2011-06-10	09:00:00	0.26
FRO	2011-06-10	10:00:00	0.26
FRO	2011-06-10	11:00:00	0.26
FRO	2011-06-10	12:00:00	0.26
FRO	2011-06-10	13:00:00	0.26
FRO	2011-06-10	14:00:00	0.26
FRO	2011-06-10	15:00:00	0.27
FRO	2011-06-10	16:00:00	0.27
FRO	2011-06-10	17:00:00	0.28
FRO	2011-06-10	18:00:00	0.28
FRO	2011-06-10	19:00:00	0.28
FRO	2011-06-10	20:00:00	0.29
FRO	2011-06-10	21:00:00	0.29
FRO	2011-06-10	22:00:00	0.28
FRO	2011-06-10	23:00:00	0.28
FRO	2011-06-11	00:00:00	0.28
FRO	2011-06-11	01:00:00	0.28
FRO	2011-06-11	02:00:00	0.27
FRO	2011-06-11	03:00:00	0.27
FRO	2011-06-11	04:00:00	0.27
FRO	2011-06-11	05:00:00	0.26
FRO	2011-06-11	06:00:00	0.26
FRO	2011-06-11	07:00:00	0.26
FRO	2011-06-11	08:00:00	0.25
FRO	2011-06-11	09:00:00	0.25
FRO	2011-06-11	10:00:00	0.25
FRO	2011-06-11	11:00:00	0.25
FRO	2011-06-11	12:00:00	0.24
FRO	2011-06-11	13:00:00	0.24
FRO	2011-06-11	14:00:00	0.24
FRO	2011-06-11	15:00:00	0.24
FRO	2011-06-11	16:00:00	0.25
FRO	2011-06-11	17:00:00	0.25
FRO	2011-06-11	18:00:00	0.26
FRO	2011-06-11	19:00:00	0.27
FRO	2011-06-11	20:00:00	0.27
FRO	2011-06-11	21:00:00	0.27
FRO	2011-06-11	22:00:00	0.27
FRO	2011-06-11	23:00:00	0.27
FRO	2011-06-12	00:00:00	0.27
FRO	2011-06-12	01:00:00	0.27
FRO	2011-06-12	02:00:00	0.26
FRO	2011-06-12	03:00:00	0.26
FRO	2011-06-12	04:00:00	0.25
FRO	2011-06-12	05:00:00	0.25
FRO	2011-06-12	06:00:00	0.24
FRO	2011-06-12	07:00:00	0.24
FRO	2011-06-12	08:00:00	0.24
FRO	2011-06-12	09:00:00	0.23
FRO	2011-06-12	10:00:00	0.23
FRO	2011-06-12	11:00:00	0.23
FRO	2011-06-12	12:00:00	0.22
FRO	2011-06-12	13:00:00	0.22
FRO	2011-06-12	14:00:00	0.22
FRO	2011-06-12	15:00:00	0.22
FRO	2011-06-12	16:00:00	0.22
FRO	2011-06-12	17:00:00	0.23
FRO	2011-06-12	18:00:00	0.23
FRO	2011-06-12	19:00:00	0.24
FRO	2011-06-12	20:00:00	0.25
FRO	2011-06-12	21:00:00	0.25
FRO	2011-06-12	22:00:00	0.26
FRO	2011-06-12	23:00:00	0.26
FRO	2011-06-13	00:00:00	0.26
FRO	2011-06-13	01:00:00	0.26
FRO	2011-06-13	02:00:00	0.25
FRO	2011-06-13	03:00:00	0.25
FRO	2011-06-13	04:00:00	0.25
FRO	2011-06-13	05:00:00	0.25
FRO	2011-06-13	06:00:00	0.25
FRO	2011-06-13	07:00:00	0.25
FRO	2011-06-13	08:00:00	0.25
FRO	2011-06-13	09:00:00	0.25
FRO	2011-06-13	10:00:00	0.25
FRO	2011-06-13	11:00:00	0.25
FRO	2011-06-13	12:00:00	0.25
FRO	2011-06-13	13:00:00	0.25
FRO	2011-06-13	14:00:00	0.26
FRO	2011-06-13	15:00:00	0.27
FRO	2011-06-13	16:00:00	0.29
FRO	2011-06-13	17:00:00	0.3
FRO	2011-06-13	18:00:00	0.3
FRO	2011-06-13	19:00:00	0.31
FRO	2011-06-13	20:00:00	0.31
FRO	2011-06-13	21:00:00	0.31
FRO	2011-06-13	22:00:00	0.31
FRO	2011-06-13	23:00:00	0.31
FRO	2011-06-14	00:00:00	0.31
FRO	2011-06-14	01:00:00	0.31
FRO	2011-06-14	02:00:00	0.3
FRO	2011-06-14	03:00:00	0.29
FRO	2011-06-14	04:00:00	0.29
FRO	2011-06-14	05:00:00	0.28
FRO	2011-06-14	06:00:00	0.27
FRO	2011-06-14	07:00:00	0.27
FRO	2011-06-14	08:00:00	0.26
FRO	2011-06-14	09:00:00	0.26
FRO	2011-06-14	10:00:00	0.25
FRO	2011-06-14	11:00:00	0.25
FRO	2011-06-14	12:00:00	0.24
FRO	2011-06-14	13:00:00	0.24
FRO	2011-06-14	14:00:00	0.24
FRO	2011-06-14	15:00:00	0.24
FRO	2011-06-14	16:00:00	0.24
FRO	2011-06-14	17:00:00	0.24
FRO	2011-06-14	18:00:00	0.25
FRO	2011-06-14	19:00:00	0.25
FRO	2011-06-14	20:00:00	0.25
FRO	2011-06-14	21:00:00	0.25
FRO	2011-06-14	22:00:00	0.25
FRO	2011-06-14	23:00:00	0.25
FRO	2011-06-15	00:00:00	0.25
FRO	2011-06-15	01:00:00	0.25
FRO	2011-06-15	02:00:00	0.25
FRO	2011-06-15	03:00:00	0.25
FRO	2011-06-15	04:00:00	0.25
FRO	2011-06-15	05:00:00	0.25
FRO	2011-06-15	06:00:00	0.27
FRO	2011-06-15	07:00:00	0.28
FRO	2011-06-15	08:00:00	0.3
FRO	2011-06-15	09:00:00	0.32
FRO	2011-06-15	10:00:00	0.33
FRO	2011-06-15	11:00:00	0.33
FRO	2011-06-15	12:00:00	0.33
FRO	2011-06-15	13:00:00	0.33
FRO	2011-06-15	14:00:00	0.34
FRO	2011-06-15	15:00:00	0.33
FRO	2011-06-15	16:00:00	0.33
FRO	2011-06-15	17:00:00	0.32
FRO	2011-06-15	18:00:00	0.32
FRO	2011-06-15	19:00:00	0.31
FRO	2011-06-15	20:00:00	0.31
FRO	2011-06-15	21:00:00	0.31
FRO	2011-06-15	22:00:00	0.3
FRO	2011-06-15	23:00:00	0.3
FRO	2011-06-16	00:00:00	0.29
FRO	2011-06-16	01:00:00	0.29
FRO	2011-06-16	02:00:00	0.28
FRO	2011-06-16	03:00:00	0.27
FRO	2011-06-16	04:00:00	0.27
FRO	2011-06-16	05:00:00	0.26
FRO	2011-06-16	06:00:00	0.26
FRO	2011-06-16	07:00:00	0.25
FRO	2011-06-16	08:00:00	0.25
FRO	2011-06-16	09:00:00	0.24
FRO	2011-06-16	10:00:00	0.24
FRO	2011-06-16	11:00:00	0.24
ASC	2011-06-17	01:00:00	0.21
ASC	2011-06-17	02:00:00	0.21
ASC	2011-06-17	03:00:00	0.21
ASC	2011-06-17	04:00:00	0.21
ASC	2011-06-17	05:00:00	0.21
ASC	2011-06-17	06:00:00	0.21
ASC	2011-06-17	07:00:00	0.21
ASC	2011-06-17	08:00:00	0.21
ASC	2011-06-17	09:00:00	0.21
ASC	2011-06-17	10:00:00	0.21
ASC	2011-06-17	11:00:00	0.21
ASC	2011-06-17	12:00:00	0.21
ASC	2011-06-17	13:00:00	0.21
ASC	2011-06-17	14:00:00	0.21
ASC	2011-06-17	15:00:00	0.21
ASC	2011-06-17	16:00:00	0.21
ASC	2011-06-17	17:00:00	0.21
ASC	2011-06-17	18:00:00	0.21
ASC	2011-06-17	19:00:00	0.21
ASC	2011-06-17	20:00:00	0.21
ASC	2011-06-17	21:00:00	0.21
ASC	2011-06-17	22:00:00	0.21
ASC	2011-06-17	23:00:00	0.21
ASC	2011-06-18	00:00:00	0.21
ASC	2011-06-18	01:00:00	0.21
ASC	2011-06-18	02:00:00	0.21
ASC	2011-06-18	03:00:00	0.21
ASC	2011-06-18	04:00:00	0.21
ASC	2011-06-18	05:00:00	0.21
ASC	2011-06-18	06:00:00	0.21
ASC	2011-06-18	07:00:00	0.21
ASC	2011-06-18	08:00:00	0.21
ASC	2011-06-18	09:00:00	0.21
ASC	2011-06-18	10:00:00	0.21
ASC	2011-06-18	11:00:00	0.2
ASC	2011-06-18	12:00:00	0.2
ASC	2011-06-18	13:00:00	0.21
ASC	2011-06-18	14:00:00	0.21
ASC	2011-06-18	15:00:00	0.2
ASC	2011-06-18	16:00:00	0.21
ASC	2011-06-18	17:00:00	0.21
ASC	2011-06-18	18:00:00	0.21
ASC	2011-06-18	19:00:00	0.21
ASC	2011-06-18	20:00:00	0.22
ASC	2011-06-18	21:00:00	0.22
ASC	2011-06-18	22:00:00	0.22
ASC	2011-06-18	23:00:00	0.22
ASC	2011-06-19	00:00:00	0.22
ASC	2011-06-19	01:00:00	0.22
ASC	2011-06-19	02:00:00	0.22
ASC	2011-06-19	03:00:00	0.22
ASC	2011-06-19	04:00:00	0.22
ASC	2011-06-19	05:00:00	0.22
ASC	2011-06-19	06:00:00	0.21
ASC	2011-06-19	07:00:00	0.21
ASC	2011-06-19	08:00:00	0.21
ASC	2011-06-19	09:00:00	0.21
ASC	2011-06-19	10:00:00	0.21
ASC	2011-06-19	11:00:00	0.21
ASC	2011-06-19	12:00:00	0.21
ASC	2011-06-19	13:00:00	0.21
ASC	2011-06-19	14:00:00	0.21
ASC	2011-06-19	15:00:00	0.21
ASC	2011-06-19	16:00:00	0.21
ASC	2011-06-19	17:00:00	0.21
ASC	2011-06-19	18:00:00	0.21
ASC	2011-06-19	19:00:00	0.21
ASC	2011-06-19	20:00:00	0.21
ASC	2011-06-19	21:00:00	0.21
ASC	2011-06-19	22:00:00	0.21
ASC	2011-06-19	23:00:00	0.21
ASC	2011-06-20	00:00:00	0.21
ASC	2011-06-20	01:00:00	0.21
ASC	2011-06-20	02:00:00	0.21
ASC	2011-06-20	03:00:00	0.2
ASC	2011-06-20	04:00:00	0.2
ASC	2011-06-20	05:00:00	0.2
ASC	2011-06-20	06:00:00	0.2
ASC	2011-06-20	07:00:00	0.2
ASC	2011-06-20	08:00:00	0.2
ASC	2011-06-20	09:00:00	0.2
ASC	2011-06-20	10:00:00	0.2
ASC	2011-06-20	11:00:00	0.2
ASC	2011-06-20	12:00:00	0.2
ASC	2011-06-20	13:00:00	0.2
ASC	2011-06-20	14:00:00	0.2
ASC	2011-06-20	15:00:00	0.2
ASC	2011-06-20	16:00:00	0.2
ASC	2011-06-20	17:00:00	0.2
ASC	2011-06-20	18:00:00	0.2
ASC	2011-06-20	19:00:00	0.2
ASC	2011-06-20	20:00:00	0.2
ASC	2011-06-20	21:00:00	0.2
ASC	2011-06-20	22:00:00	0.2
ASC	2011-06-20	23:00:00	0.2
ASC	2011-06-21	00:00:00	0.2
ASC	2011-06-21	01:00:00	0.2
ASC	2011-06-21	02:00:00	0.2
ASC	2011-06-21	03:00:00	0.2
ASC	2011-06-21	04:00:00	0.2
ASC	2011-06-21	05:00:00	0.2
ASC	2011-06-21	06:00:00	0.2
ASC	2011-06-21	07:00:00	0.2
ASC	2011-06-21	08:00:00	0.2
ASC	2011-06-21	09:00:00	0.2
ASC	2011-06-21	10:00:00	0.2
ASC	2011-06-21	11:00:00	0.2
ASC	2011-06-21	12:00:00	0.2
ASC	2011-06-21	13:00:00	0.2
ASC	2011-06-21	14:00:00	0.2
ASC	2011-06-21	15:00:00	0.2
ASC	2011-06-21	16:00:00	0.2
ASC	2011-06-21	17:00:00	0.2
ASC	2011-06-21	18:00:00	0.2
ASC	2011-06-21	19:00:00	0.2
ASC	2011-06-21	20:00:00	0.2
ASC	2011-06-21	21:00:00	0.2
ASC	2011-06-21	22:00:00	0.2
ASC	2011-06-21	23:00:00	0.2
ASC	2011-06-22	00:00:00	0.2
ASC	2011-06-22	01:00:00	0.2
ASC	2011-06-22	02:00:00	0.2
ASC	2011-06-22	03:00:00	0.2
ASC	2011-06-22	04:00:00	0.2
ASC	2011-06-22	05:00:00	0.2
ASC	2011-06-22	06:00:00	0.2
ASC	2011-06-22	07:00:00	0.2
ASC	2011-06-22	08:00:00	0.2
ASC	2011-06-22	09:00:00	0.2
ASC	2011-06-22	10:00:00	0.2
ASC	2011-06-22	11:00:00	0.2
ASC	2011-06-22	12:00:00	0.2
ASC	2011-06-22	13:00:00	0.2
ASC	2011-06-22	14:00:00	0.2
ASC	2011-06-22	15:00:00	0.2
ASC	2011-06-22	16:00:00	0.2
ASC	2011-06-22	17:00:00	0.2
ASC	2011-06-22	18:00:00	0.2
ASC	2011-06-22	19:00:00	0.2
ASC	2011-06-22	20:00:00	0.2
ASC	2011-06-22	21:00:00	0.2
ASC	2011-06-22	22:00:00	0.2
ASC	2011-06-22	23:00:00	0.2
ASC	2011-06-23	00:00:00	0.2
ASC	2011-06-23	01:00:00	0.2
ASC	2011-06-23	02:00:00	0.2
ASC	2011-06-23	03:00:00	0.2
ASC	2011-06-23	04:00:00	0.2
ASC	2011-06-23	05:00:00	0.2
ASC	2011-06-23	06:00:00	0.2
ASC	2011-06-23	07:00:00	0.2
ASC	2011-06-23	08:00:00	0.2
ASC	2011-06-23	09:00:00	0.2
ASC	2011-06-23	10:00:00	0.2
ASC	2011-06-23	11:00:00	0.2
ASC	2011-06-23	12:00:00	0.2
ASC	2011-06-23	13:00:00	0.2
ASC	2011-06-23	14:00:00	0.2
ASC	2011-06-23	15:00:00	0.2
ASC	2011-06-23	16:00:00	0.2
ASC	2011-06-23	17:00:00	0.2
ASC	2011-06-23	18:00:00	0.2
ASC	2011-06-23	19:00:00	0.2
ASC	2011-06-23	20:00:00	0.2
ASC	2011-06-23	21:00:00	0.2
ASC	2011-06-23	22:00:00	0.2
ASC	2011-06-23	23:00:00	0.2
ASC	2011-06-24	00:00:00	0.2
ASC	2011-06-24	01:00:00	0.2
ASC	2011-06-24	02:00:00	0.2
ASC	2011-06-24	03:00:00	0.2
ASC	2011-06-24	04:00:00	0.2
ASC	2011-06-24	05:00:00	0.2
ASC	2011-06-24	06:00:00	0.2
ASC	2011-06-24	07:00:00	0.2
ASC	2011-06-24	08:00:00	0.2
ASC	2011-06-24	09:00:00	0.2
ASC	2011-06-24	10:00:00	0.2
ASC	2011-06-24	11:00:00	0.2
ASC	2011-06-24	12:00:00	0.2
ASC	2011-06-24	13:00:00	0.2
ASC	2011-06-24	14:00:00	0.2
ASC	2011-06-24	15:00:00	0.2
ASC	2011-06-24	16:00:00	0.2
ASC	2011-06-24	17:00:00	0.2
ASC	2011-06-24	18:00:00	0.2
ASC	2011-06-24	19:00:00	0.2
ASC	2011-06-24	20:00:00	0.2
ASC	2011-06-24	21:00:00	0.2
ASC	2011-06-24	22:00:00	0.2
ASC	2011-06-24	23:00:00	0.2
ASC	2011-06-25	00:00:00	0.2
ASC	2011-06-25	01:00:00	0.2
ASC	2011-06-25	02:00:00	0.2
ASC	2011-06-25	03:00:00	0.2
ASC	2011-06-25	04:00:00	0.2
ASC	2011-06-25	05:00:00	0.2
ASC	2011-06-25	06:00:00	0.2
ASC	2011-06-25	07:00:00	0.2
ASC	2011-06-25	08:00:00	0.2
ASC	2011-08-09	13:00:00	0.16
ASC	2011-08-09	14:00:00	0.16
ASC	2011-08-09	15:00:00	0.16
ASC	2011-08-09	16:00:00	0.16
ASC	2011-08-09	17:00:00	0.16
ASC	2011-08-09	18:00:00	0.16
ASC	2011-08-09	19:00:00	0.16
ASC	2011-08-09	20:00:00	0.16
ASC	2011-08-09	21:00:00	0.16
ASC	2011-08-09	22:00:00	0.16
ASC	2011-08-09	23:00:00	0.16
ASC	2011-08-10	00:00:00	0.16
ASC	2011-08-10	01:00:00	0.16
ASC	2011-08-10	02:00:00	0.16
ASC	2011-08-10	03:00:00	0.16
ASC	2011-08-10	04:00:00	0.16
ASC	2011-08-10	05:00:00	0.16
ASC	2011-08-10	06:00:00	0.16
ASC	2011-08-10	07:00:00	0.16
ASC	2011-08-10	08:00:00	0.16
ASC	2011-08-10	09:00:00	0.16
ASC	2011-08-10	10:00:00	0.16
ASC	2011-08-10	11:00:00	0.16
ASC	2011-08-10	12:00:00	0.16
ASC	2011-08-10	13:00:00	0.16
ASC	2011-08-10	14:00:00	0.16
ASC	2011-08-10	15:00:00	0.16
ASC	2011-08-10	16:00:00	0.16
ASC	2011-08-10	17:00:00	0.16
ASC	2011-08-10	18:00:00	0.16
ASC	2011-08-10	19:00:00	0.16
ASC	2011-08-10	20:00:00	0.16
ASC	2011-08-10	21:00:00	0.16
ASC	2011-08-10	22:00:00	0.16
ASC	2011-08-10	23:00:00	0.16
ASC	2011-08-11	00:00:00	0.16
ASC	2011-08-11	01:00:00	0.16
ASC	2011-08-11	02:00:00	0.16
ASC	2011-08-11	03:00:00	0.16
ASC	2011-08-11	04:00:00	0.16
ASC	2011-08-11	05:00:00	0.16
ASC	2011-08-11	06:00:00	0.16
ASC	2011-08-11	07:00:00	0.16
ASC	2011-08-11	08:00:00	0.16
ASC	2011-08-11	09:00:00	0.16
ASC	2011-08-11	10:00:00	0.16
ASC	2011-08-11	11:00:00	0.16
ASC	2011-08-11	12:00:00	0.16
ASC	2011-08-11	13:00:00	0.16
ASC	2011-08-11	14:00:00	0.16
ASC	2011-08-11	15:00:00	0.16
ASC	2011-08-11	16:00:00	0.16
ASC	2011-08-11	17:00:00	0.16
ASC	2011-08-11	18:00:00	0.16
ASC	2011-08-11	19:00:00	0.16
ASC	2011-08-11	20:00:00	0.16
ASC	2011-08-11	21:00:00	0.16
ASC	2011-08-11	22:00:00	0.16
ASC	2011-08-11	23:00:00	0.16
ASC	2011-08-12	00:00:00	0.16
SWE	2011-07-28	15:00:00	0.82
SWE	2011-07-28	16:00:00	0.83
SWE	2011-07-28	17:00:00	0.82
SWE	2011-07-28	18:00:00	0.82
SWE	2011-07-28	19:00:00	0.83
SWE	2011-07-28	20:00:00	0.83
SWE	2011-07-28	21:00:00	0.83
SWE	2011-07-28	22:00:00	0.83
SWE	2011-07-28	23:00:00	0.83
SWE	2011-07-29	00:00:00	0.83
SWE	2011-07-29	01:00:00	0.83
SWE	2011-07-29	02:00:00	0.83
SWE	2011-07-29	03:00:00	0.83
SWE	2011-07-29	04:00:00	0.82
SWE	2011-07-29	05:00:00	0.83
SWE	2011-07-29	06:00:00	0.82
SWE	2011-07-29	07:00:00	0.82
SWE	2011-07-29	08:00:00	0.83
SWE	2011-07-29	09:00:00	0.82
SWE	2011-07-29	10:00:00	0.82
SWE	2011-07-29	11:00:00	0.82
SWE	2011-07-29	12:00:00	0.82
SWE	2011-07-29	13:00:00	0.81
SWE	2011-07-29	14:00:00	0.81
SWE	2011-07-29	15:00:00	0.81
SWE	2011-07-29	16:00:00	0.81
SWE	2011-07-29	17:00:00	0.82
SWE	2011-07-29	18:00:00	0.81
SWE	2011-07-29	19:00:00	0.81
SWE	2011-07-29	20:00:00	0.81
SWE	2011-07-29	21:00:00	0.81
SWE	2011-07-29	22:00:00	0.81
SWE	2011-07-29	23:00:00	0.81
SWE	2011-07-30	00:00:00	0.81
SWE	2011-07-30	01:00:00	0.81
SWE	2011-07-30	02:00:00	0.81
SWE	2011-07-30	03:00:00	0.81
SWE	2011-07-30	04:00:00	0.81
SWE	2011-07-30	05:00:00	0.81
SWE	2011-07-30	06:00:00	0.81
SWE	2011-07-30	07:00:00	0.81
SWE	2011-07-30	08:00:00	0.81
SWE	2011-07-30	09:00:00	0.81
SWE	2011-07-30	10:00:00	0.81
SWE	2011-07-30	11:00:00	0.81
SWE	2011-07-30	12:00:00	0.81
SWE	2011-07-30	13:00:00	0.81
SWE	2011-07-30	14:00:00	0.81
SWE	2011-07-30	15:00:00	0.81
SWE	2011-07-30	16:00:00	0.8
SWE	2011-07-30	17:00:00	0.72
SWE	2011-07-30	18:00:00	0.69
SWE	2011-07-30	19:00:00	0.69
SWE	2011-07-30	20:00:00	0.69
SWE	2011-07-30	21:00:00	0.69
SWE	2011-07-30	22:00:00	0.69
SWE	2011-07-30	23:00:00	0.7
SWE	2011-07-31	00:00:00	0.69
SWE	2011-07-31	01:00:00	0.69
SWE	2011-07-31	02:00:00	0.7
SWE	2011-07-31	03:00:00	0.7
SWE	2011-07-31	04:00:00	0.7
SWE	2011-07-31	05:00:00	0.7
SWE	2011-07-31	06:00:00	0.7
SWE	2011-07-31	07:00:00	0.7
SWE	2011-07-31	08:00:00	0.7
SWE	2011-07-31	09:00:00	0.7
SWE	2011-07-31	10:00:00	0.7
SWE	2011-07-31	11:00:00	0.7
SWE	2011-07-11	00:00:00	0.89
SWE	2011-07-11	01:00:00	0.89
SWE	2011-07-11	02:00:00	0.89
SWE	2011-07-11	03:00:00	0.89
SWE	2011-07-11	04:00:00	0.89
SWE	2011-07-11	05:00:00	0.89
SWE	2011-07-11	06:00:00	0.89
SWE	2011-07-11	07:00:00	0.89
SWE	2011-07-11	08:00:00	0.89
SWE	2011-07-11	09:00:00	0.89
SWE	2011-07-11	10:00:00	0.89
SWE	2011-07-11	11:00:00	0.89
SWE	2011-07-11	12:00:00	0.89
SWE	2011-07-11	13:00:00	0.89
SWE	2011-07-11	14:00:00	0.89
SWE	2011-07-11	15:00:00	0.89
SWE	2011-07-11	16:00:00	0.89
SWE	2011-07-11	17:00:00	0.89
SWE	2011-07-11	18:00:00	0.89
SWE	2011-07-11	19:00:00	0.89
SWE	2011-07-11	20:00:00	0.89
SWE	2011-07-11	21:00:00	0.89
SWE	2011-07-11	22:00:00	0.88
SWE	2011-07-11	23:00:00	0.88
SWE	2011-07-12	00:00:00	0.88
SWE	2011-07-12	01:00:00	0.88
SWE	2011-07-12	02:00:00	0.88
SWE	2011-07-12	03:00:00	0.88
SWE	2011-07-12	04:00:00	0.88
SWE	2011-07-12	05:00:00	0.88
SWE	2011-07-12	06:00:00	0.88
SWE	2011-07-12	07:00:00	0.88
SWE	2011-07-12	08:00:00	0.88
SWE	2011-07-12	09:00:00	0.88
SWE	2011-07-12	10:00:00	0.88
SWE	2011-07-12	11:00:00	0.88
SWE	2011-07-12	12:00:00	0.88
SWE	2011-07-12	13:00:00	0.88
SWE	2011-07-12	14:00:00	0.88
SWE	2011-07-12	15:00:00	0.88
SWE	2011-07-12	16:00:00	0.87
SWE	2011-07-12	17:00:00	0.88
SWE	2011-07-12	18:00:00	0.87
SWE	2011-07-12	19:00:00	0.88
SWE	2011-07-12	20:00:00	0.88
SWE	2011-07-12	21:00:00	0.88
SWE	2011-07-12	22:00:00	0.88
SWE	2011-07-12	23:00:00	0.88
SWE	2011-07-13	00:00:00	0.88
SWE	2011-07-13	01:00:00	0.88
SWE	2011-07-13	02:00:00	0.88
SWE	2011-07-13	03:00:00	0.88
SWE	2011-07-13	04:00:00	0.88
SWE	2011-07-13	05:00:00	0.89
SWE	2011-07-13	06:00:00	0.89
SWE	2011-07-13	07:00:00	0.89
SWE	2011-07-13	08:00:00	0.89
SWE	2011-07-13	09:00:00	0.89
SWE	2011-07-13	10:00:00	0.89
SWE	2011-07-13	11:00:00	0.89
SWE	2011-07-13	12:00:00	0.89
ASC	2011-07-13	10:00:00	0.19
ASC	2011-07-13	11:00:00	0.19
ASC	2011-07-13	12:00:00	0.19
ASC	2011-07-13	13:00:00	0.19
ASC	2011-07-13	14:00:00	0.19
ASC	2011-07-13	15:00:00	0.19
ASC	2011-07-13	16:00:00	0.19
ASC	2011-07-13	17:00:00	0.19
ASC	2011-07-13	18:00:00	0.19
ASC	2011-07-13	19:00:00	0.19
ASC	2011-07-13	20:00:00	0.19
ASC	2011-07-13	21:00:00	0.19
ASC	2011-07-13	22:00:00	0.19
ASC	2011-07-13	23:00:00	0.19
ASC	2011-07-14	00:00:00	0.19
ASC	2011-07-14	01:00:00	0.19
ASC	2011-07-14	02:00:00	0.19
ASC	2011-07-14	03:00:00	0.19
ASC	2011-07-14	04:00:00	0.19
ASC	2011-07-14	05:00:00	0.19
ASC	2011-07-14	06:00:00	0.19
ASC	2011-07-14	07:00:00	0.19
ASC	2011-07-14	08:00:00	0.19
ASC	2011-07-14	09:00:00	0.19
ASC	2011-07-14	10:00:00	0.2
ASC	2011-07-14	11:00:00	0.2
ASC	2011-07-14	12:00:00	0.2
ASC	2011-07-14	13:00:00	0.21
ASC	2011-07-14	14:00:00	0.21
ASC	2011-07-14	15:00:00	0.21
ASC	2011-07-14	16:00:00	0.21
ASC	2011-07-14	17:00:00	0.21
ASC	2011-07-14	18:00:00	0.21
ASC	2011-07-14	19:00:00	0.2
ASC	2011-07-14	20:00:00	0.2
ASC	2011-07-14	21:00:00	0.2
ASC	2011-07-14	22:00:00	0.2
ASC	2011-07-14	23:00:00	0.2
ASC	2011-07-15	00:00:00	0.2
ASC	2011-07-15	01:00:00	0.2
ASC	2011-07-15	02:00:00	0.2
ASC	2011-07-15	03:00:00	0.19
ASC	2011-07-15	04:00:00	0.19
ASC	2011-07-15	05:00:00	0.19
ASC	2011-07-15	06:00:00	0.19
ASC	2011-07-15	07:00:00	0.19
ASC	2011-07-15	08:00:00	0.19
ASC	2011-07-15	09:00:00	0.19
ASC	2011-07-15	10:00:00	0.19
ASC	2011-07-15	11:00:00	0.19
ASC	2011-07-15	12:00:00	0.19
ASC	2011-07-15	13:00:00	0.19
ASC	2011-07-15	14:00:00	0.19
ASC	2011-07-15	15:00:00	0.19
ASC	2011-07-15	16:00:00	0.19
ASC	2011-07-15	17:00:00	0.19
ASC	2011-07-15	18:00:00	0.19
ASC	2011-07-15	19:00:00	0.19
ASC	2011-07-15	20:00:00	0.19
ASC	2011-07-15	21:00:00	0.19
ASC	2011-07-15	22:00:00	0.19
ASC	2011-07-15	23:00:00	0.19
ASC	2011-07-16	00:00:00	0.19
ASC	2011-07-16	01:00:00	0.19
ASC	2011-07-16	02:00:00	0.19
ASC	2011-07-16	03:00:00	0.19
ASC	2011-07-16	04:00:00	0.19
ASC	2011-07-16	05:00:00	0.19
ASC	2011-07-16	06:00:00	0.19
ASC	2011-07-16	07:00:00	0.19
ASC	2011-07-16	08:00:00	0.19
ASC	2011-07-16	09:00:00	0.19
ASC	2011-07-16	10:00:00	0.19
ASC	2011-07-16	11:00:00	0.19
ASC	2011-07-16	12:00:00	0.19
ASC	2011-07-16	13:00:00	0.19
ASC	2011-07-16	14:00:00	0.19
ASC	2011-07-16	15:00:00	0.19
ASC	2011-07-16	16:00:00	0.19
ASC	2011-07-16	17:00:00	0.19
ASC	2011-07-16	18:00:00	0.19
ASC	2011-07-16	19:00:00	0.19
ASC	2011-07-16	20:00:00	0.19
ASC	2011-07-16	21:00:00	0.19
ASC	2011-07-16	22:00:00	0.19
ASC	2011-07-16	23:00:00	0.19
ASC	2011-07-17	00:00:00	0.19
ASC	2011-07-17	01:00:00	0.19
ASC	2011-07-17	02:00:00	0.19
ASC	2011-07-17	03:00:00	0.19
ASC	2011-07-17	04:00:00	0.19
ASC	2011-07-17	05:00:00	0.19
ASC	2011-07-17	06:00:00	0.19
ASC	2011-07-17	07:00:00	0.19
ASC	2011-07-17	08:00:00	0.19
ASC	2011-07-17	09:00:00	0.19
ASC	2011-07-17	10:00:00	0.19
ASC	2011-07-17	11:00:00	0.19
ASC	2011-07-17	12:00:00	0.19
ASC	2011-07-17	13:00:00	0.19
ASC	2011-07-17	14:00:00	0.19
ASC	2011-07-17	15:00:00	0.19
ASC	2011-07-17	16:00:00	0.19
ASC	2011-07-17	17:00:00	0.19
ASC	2011-07-17	18:00:00	0.19
ASC	2011-07-17	19:00:00	0.19
ASC	2011-07-17	20:00:00	0.19
ASC	2011-07-17	21:00:00	0.19
ASC	2011-07-17	22:00:00	0.19
ASC	2011-07-17	23:00:00	0.18
ASC	2011-07-18	00:00:00	0.18
ASC	2011-07-18	01:00:00	0.18
ASC	2011-07-18	02:00:00	0.18
ASC	2011-07-18	03:00:00	0.18
ASC	2011-07-18	04:00:00	0.18
ASC	2011-07-18	05:00:00	0.18
ASC	2011-07-18	06:00:00	0.18
ASC	2011-07-18	07:00:00	0.18
ASC	2011-07-18	08:00:00	0.18
ASC	2011-07-18	09:00:00	0.18
ASC	2011-07-18	10:00:00	0.18
ASC	2011-07-18	11:00:00	0.18
ASC	2011-07-18	12:00:00	0.18
ASC	2011-07-18	13:00:00	0.18
ASC	2011-07-18	14:00:00	0.18
ASC	2011-07-18	15:00:00	0.18
ASC	2011-07-18	16:00:00	0.18
ASC	2011-07-18	17:00:00	0.18
ASC	2011-07-18	18:00:00	0.18
ASC	2011-07-18	19:00:00	0.18
ASC	2011-07-18	20:00:00	0.18
ASC	2011-07-18	21:00:00	0.18
ASC	2011-07-18	22:00:00	0.18
ASC	2011-07-18	23:00:00	0.18
ASC	2011-07-19	00:00:00	0.18
ASC	2011-07-19	01:00:00	0.18
ASC	2011-07-19	02:00:00	0.18
ASC	2011-07-19	03:00:00	0.18
ASC	2011-07-19	04:00:00	0.18
ASC	2011-07-19	05:00:00	0.18
ASC	2011-07-19	06:00:00	0.18
ASC	2011-07-19	07:00:00	0.18
ASC	2011-07-19	08:00:00	0.18
ASC	2011-07-19	09:00:00	0.18
ASC	2011-07-19	10:00:00	0.18
ASC	2011-07-19	11:00:00	0.18
ASC	2011-07-19	12:00:00	0.18
ASC	2011-07-19	13:00:00	0.18
ASC	2011-07-19	14:00:00	0.18
ASC	2011-07-19	15:00:00	0.18
ASC	2011-07-19	16:00:00	0.18
ASC	2011-07-19	17:00:00	0.18
ASC	2011-07-19	18:00:00	0.18
ASC	2011-07-19	19:00:00	0.18
ASC	2011-07-19	20:00:00	0.18
ASC	2011-07-19	21:00:00	0.18
ASC	2011-07-19	22:00:00	0.18
ASC	2011-07-19	23:00:00	0.18
ASC	2011-07-20	00:00:00	0.18
ASC	2011-07-20	01:00:00	0.18
ASC	2011-07-20	02:00:00	0.18
ASC	2011-07-20	03:00:00	0.18
ASC	2011-07-20	04:00:00	0.18
ASC	2011-07-20	05:00:00	0.18
ASC	2011-07-20	06:00:00	0.18
ASC	2011-07-20	07:00:00	0.18
ASC	2011-07-20	08:00:00	0.18
ASC	2011-07-20	09:00:00	0.18
ASC	2011-07-20	10:00:00	0.18
ASC	2011-07-20	11:00:00	0.18
ASC	2011-07-20	12:00:00	0.18
ASC	2011-07-20	13:00:00	0.18
ASC	2011-07-20	14:00:00	0.18
ASC	2011-07-20	15:00:00	0.18
ASC	2011-07-20	16:00:00	0.18
ASC	2011-07-20	17:00:00	0.18
ASC	2011-07-20	18:00:00	0.18
ASC	2011-07-20	19:00:00	0.18
ASC	2011-07-20	20:00:00	0.18
ASC	2011-07-20	21:00:00	0.18
ASC	2011-07-20	22:00:00	0.18
ASC	2011-07-20	23:00:00	0.18
ASC	2011-07-21	00:00:00	0.18
ASC	2011-07-21	01:00:00	0.18
ASC	2011-06-25	09:00:00	0.2
ASC	2011-06-25	10:00:00	0.2
ASC	2011-06-25	11:00:00	0.2
ASC	2011-06-25	12:00:00	0.2
ASC	2011-06-25	13:00:00	0.2
ASC	2011-06-25	14:00:00	0.2
ASC	2011-06-25	15:00:00	0.2
ASC	2011-06-25	16:00:00	0.2
ASC	2011-06-25	17:00:00	0.2
ASC	2011-06-25	18:00:00	0.2
ASC	2011-06-25	19:00:00	0.2
ASC	2011-06-25	20:00:00	0.2
ASC	2011-06-25	21:00:00	0.2
ASC	2011-06-25	22:00:00	0.2
ASC	2011-06-25	23:00:00	0.2
ASC	2011-06-26	00:00:00	0.2
ASC	2011-06-26	01:00:00	0.2
ASC	2011-06-26	02:00:00	0.2
ASC	2011-06-26	03:00:00	0.2
ASC	2011-06-26	04:00:00	0.2
ASC	2011-06-26	05:00:00	0.2
ASC	2011-06-26	06:00:00	0.2
ASC	2011-06-26	07:00:00	0.2
ASC	2011-06-26	08:00:00	0.2
ASC	2011-06-26	09:00:00	0.2
ASC	2011-06-26	10:00:00	0.2
ASC	2011-06-26	11:00:00	0.2
ASC	2011-06-26	12:00:00	0.2
ASC	2011-06-26	13:00:00	0.2
ASC	2011-06-26	14:00:00	0.2
ASC	2011-06-26	15:00:00	0.2
ASC	2011-06-26	16:00:00	0.2
ASC	2011-06-26	17:00:00	0.2
ASC	2011-06-26	18:00:00	0.2
ASC	2011-06-26	19:00:00	0.2
ASC	2011-06-26	20:00:00	0.2
ASC	2011-06-26	21:00:00	0.2
ASC	2011-06-26	22:00:00	0.2
ASC	2011-06-26	23:00:00	0.2
ASC	2011-06-27	00:00:00	0.2
ASC	2011-06-27	01:00:00	0.2
ASC	2011-06-27	02:00:00	0.2
ASC	2011-06-27	03:00:00	0.2
ASC	2011-06-27	04:00:00	0.2
ASC	2011-06-27	05:00:00	0.2
ASC	2011-06-27	06:00:00	0.2
ASC	2011-06-27	07:00:00	0.2
ASC	2011-06-27	08:00:00	0.2
ASC	2011-06-27	09:00:00	0.2
ASC	2011-06-27	10:00:00	0.2
ASC	2011-06-27	11:00:00	0.2
ASC	2011-06-27	12:00:00	0.2
ASC	2011-06-27	13:00:00	0.2
ASC	2011-06-27	14:00:00	0.2
ASC	2011-06-27	15:00:00	0.2
ASC	2011-06-27	16:00:00	0.2
ASC	2011-06-27	17:00:00	0.2
ASC	2011-06-27	18:00:00	0.2
ASC	2011-06-27	19:00:00	0.2
ASC	2011-06-27	20:00:00	0.2
ASC	2011-06-27	21:00:00	0.2
ASC	2011-06-27	22:00:00	0.2
ASC	2011-06-27	23:00:00	0.2
ASC	2011-06-28	00:00:00	0.2
ASC	2011-06-28	01:00:00	0.2
ASC	2011-06-28	02:00:00	0.2
ASC	2011-06-28	03:00:00	0.2
ASC	2011-06-28	04:00:00	0.2
ASC	2011-06-28	05:00:00	0.2
ASC	2011-06-28	06:00:00	0.2
ASC	2011-06-28	07:00:00	0.2
ASC	2011-06-28	08:00:00	0.2
ASC	2011-06-28	09:00:00	0.2
ASC	2011-06-28	10:00:00	0.2
ASC	2011-06-28	11:00:00	0.2
ASC	2011-06-28	12:00:00	0.2
ASC	2011-06-28	13:00:00	0.2
ASC	2011-06-28	14:00:00	0.2
ASC	2011-06-28	15:00:00	0.2
ASC	2011-06-28	16:00:00	0.2
ASC	2011-06-28	17:00:00	0.2
ASC	2011-06-28	18:00:00	0.2
ASC	2011-06-28	19:00:00	0.2
ASC	2011-06-28	20:00:00	0.2
ASC	2011-06-28	21:00:00	0.2
ASC	2011-06-28	22:00:00	0.2
ASC	2011-06-28	23:00:00	0.2
ASC	2011-06-29	00:00:00	0.2
ASC	2011-06-29	01:00:00	0.2
ASC	2011-06-29	02:00:00	0.2
ASC	2011-06-29	03:00:00	0.2
ASC	2011-06-29	04:00:00	0.2
ASC	2011-06-29	05:00:00	0.2
ASC	2011-06-29	06:00:00	0.2
ASC	2011-06-29	07:00:00	0.19
ASC	2011-06-29	08:00:00	0.19
ASC	2011-06-29	09:00:00	0.2
ASC	2011-06-29	10:00:00	0.2
ASC	2011-06-29	11:00:00	0.2
ASC	2011-06-29	12:00:00	0.2
ASC	2011-06-29	13:00:00	0.2
ASC	2011-06-29	14:00:00	0.2
ASC	2011-06-29	15:00:00	0.2
ASC	2011-06-29	16:00:00	0.2
ASC	2011-06-29	17:00:00	0.21
ASC	2011-06-29	18:00:00	0.21
ASC	2011-06-29	19:00:00	0.21
ASC	2011-06-29	20:00:00	0.21
ASC	2011-06-29	21:00:00	0.21
ASC	2011-06-29	22:00:00	0.21
ASC	2011-06-29	23:00:00	0.2
ASC	2011-06-30	00:00:00	0.2
ASC	2011-06-30	01:00:00	0.21
ASC	2011-06-30	02:00:00	0.21
ASC	2011-06-30	03:00:00	0.21
ASC	2011-06-30	04:00:00	0.21
ASC	2011-06-30	05:00:00	0.21
ASC	2011-06-30	06:00:00	0.21
ASC	2011-06-30	07:00:00	0.21
ASC	2011-06-30	08:00:00	0.22
ASC	2011-06-30	09:00:00	0.21
ASC	2011-06-30	10:00:00	0.21
ASC	2011-06-30	11:00:00	0.21
ASC	2011-06-30	12:00:00	0.21
ASC	2011-06-30	13:00:00	0.21
ASC	2011-06-30	14:00:00	0.21
ASC	2011-06-30	15:00:00	0.2
ASC	2011-06-30	16:00:00	0.2
ASC	2011-06-30	17:00:00	0.2
ASC	2011-06-30	18:00:00	0.2
ASC	2011-06-30	19:00:00	0.2
ASC	2011-06-30	20:00:00	0.2
FRO	2011-06-17	00:00:00	0.23
FRO	2011-06-17	01:00:00	0.23
FRO	2011-06-17	02:00:00	0.23
FRO	2011-06-17	03:00:00	0.23
FRO	2011-06-17	04:00:00	0.23
FRO	2011-06-17	05:00:00	0.23
FRO	2011-06-17	06:00:00	0.23
FRO	2011-06-17	07:00:00	0.23
FRO	2011-06-17	08:00:00	0.23
FRO	2011-06-17	09:00:00	0.23
FRO	2011-06-17	10:00:00	0.23
FRO	2011-06-17	11:00:00	0.23
FRO	2011-06-17	12:00:00	0.23
FRO	2011-06-17	13:00:00	0.23
FRO	2011-06-17	14:00:00	0.23
FRO	2011-06-17	15:00:00	0.22
FRO	2011-06-17	16:00:00	0.22
FRO	2011-06-17	17:00:00	0.22
FRO	2011-06-17	18:00:00	0.22
FRO	2011-06-17	19:00:00	0.22
FRO	2011-06-17	20:00:00	0.21
FRO	2011-06-17	21:00:00	0.21
FRO	2011-06-17	22:00:00	0.21
FRO	2011-06-17	23:00:00	0.21
FRO	2011-06-18	00:00:00	0.21
FRO	2011-06-18	01:00:00	0.21
FRO	2011-06-18	02:00:00	0.21
FRO	2011-06-18	03:00:00	0.21
FRO	2011-06-18	04:00:00	0.21
FRO	2011-06-18	05:00:00	0.22
FRO	2011-06-18	06:00:00	0.23
FRO	2011-06-18	07:00:00	0.24
FRO	2011-06-18	08:00:00	0.24
FRO	2011-06-18	09:00:00	0.24
FRO	2011-06-18	10:00:00	0.25
FRO	2011-06-18	11:00:00	0.24
FRO	2011-06-18	12:00:00	0.24
FRO	2011-06-18	13:00:00	0.24
FRO	2011-06-18	14:00:00	0.24
FRO	2011-06-18	15:00:00	0.23
FRO	2011-06-18	16:00:00	0.23
FRO	2011-06-18	17:00:00	0.23
FRO	2011-06-18	18:00:00	0.24
FRO	2011-06-18	19:00:00	0.24
FRO	2011-06-18	20:00:00	0.25
FRO	2011-06-18	21:00:00	0.26
FRO	2011-06-18	22:00:00	0.27
FRO	2011-06-18	23:00:00	0.29
FRO	2011-06-19	00:00:00	0.31
FRO	2011-06-19	01:00:00	0.32
FRO	2011-06-19	02:00:00	0.33
FRO	2011-06-19	03:00:00	0.34
FRO	2011-06-19	04:00:00	0.34
FRO	2011-06-19	05:00:00	0.33
FRO	2011-06-19	06:00:00	0.33
FRO	2011-06-19	07:00:00	0.32
FRO	2011-06-19	08:00:00	0.32
FRO	2011-06-19	09:00:00	0.31
FRO	2011-06-19	10:00:00	0.31
FRO	2011-06-19	11:00:00	0.3
FRO	2011-06-19	12:00:00	0.3
FRO	2011-06-19	13:00:00	0.29
FRO	2011-06-19	14:00:00	0.29
FRO	2011-06-19	15:00:00	0.28
FRO	2011-06-19	16:00:00	0.27
FRO	2011-06-19	17:00:00	0.27
FRO	2011-06-19	18:00:00	0.27
FRO	2011-06-19	19:00:00	0.26
FRO	2011-06-19	20:00:00	0.26
FRO	2011-06-19	21:00:00	0.26
FRO	2011-06-19	22:00:00	0.26
FRO	2011-06-19	23:00:00	0.25
FRO	2011-06-20	00:00:00	0.26
FRO	2011-06-20	01:00:00	0.26
FRO	2011-06-20	02:00:00	0.26
FRO	2011-06-20	03:00:00	0.27
FRO	2011-06-20	04:00:00	0.28
FRO	2011-06-20	05:00:00	0.28
FRO	2011-06-20	06:00:00	0.28
FRO	2011-06-20	07:00:00	0.28
FRO	2011-06-20	08:00:00	0.28
FRO	2011-06-20	09:00:00	0.28
FRO	2011-06-20	10:00:00	0.28
FRO	2011-06-20	11:00:00	0.27
FRO	2011-06-20	12:00:00	0.27
FRO	2011-06-20	13:00:00	0.27
FRO	2011-06-20	14:00:00	0.27
FRO	2011-06-20	15:00:00	0.26
FRO	2011-06-20	16:00:00	0.26
FRO	2011-06-20	17:00:00	0.26
FRO	2011-06-20	18:00:00	0.25
FRO	2011-06-20	19:00:00	0.25
FRO	2011-06-20	20:00:00	0.25
FRO	2011-06-20	21:00:00	0.24
FRO	2011-06-20	22:00:00	0.24
FRO	2011-06-20	23:00:00	0.24
FRO	2011-06-21	00:00:00	0.24
FRO	2011-06-21	01:00:00	0.24
FRO	2011-06-21	02:00:00	0.24
FRO	2011-06-21	03:00:00	0.24
FRO	2011-06-21	04:00:00	0.24
FRO	2011-06-21	05:00:00	0.24
FRO	2011-06-21	06:00:00	0.24
FRO	2011-06-21	07:00:00	0.25
FRO	2011-06-21	08:00:00	0.25
FRO	2011-06-21	09:00:00	0.25
FRO	2011-06-21	10:00:00	0.25
FRO	2011-06-21	11:00:00	0.25
FRO	2011-06-21	12:00:00	0.25
FRO	2011-06-21	13:00:00	0.25
FRO	2011-06-21	14:00:00	0.25
FRO	2011-06-21	15:00:00	0.24
FRO	2011-06-21	16:00:00	0.24
FRO	2011-06-21	17:00:00	0.24
FRO	2011-06-21	18:00:00	0.23
FRO	2011-06-21	19:00:00	0.23
FRO	2011-06-21	20:00:00	0.23
FRO	2011-06-21	21:00:00	0.22
FRO	2011-06-21	22:00:00	0.22
FRO	2011-06-21	23:00:00	0.22
FRO	2011-06-22	00:00:00	0.22
FRO	2011-06-22	01:00:00	0.22
FRO	2011-06-22	02:00:00	0.22
FRO	2011-06-22	03:00:00	0.23
FRO	2011-06-22	04:00:00	0.25
FRO	2011-06-22	05:00:00	0.27
FRO	2011-06-22	06:00:00	0.29
FRO	2011-06-22	07:00:00	0.3
FRO	2011-06-22	08:00:00	0.31
FRO	2011-06-22	09:00:00	0.31
FRO	2011-06-22	10:00:00	0.31
FRO	2011-06-22	11:00:00	0.31
FRO	2011-06-22	12:00:00	0.3
FRO	2011-06-22	13:00:00	0.29
FRO	2011-06-22	14:00:00	0.29
FRO	2011-06-22	15:00:00	0.28
FRO	2011-06-22	16:00:00	0.27
FRO	2011-06-22	17:00:00	0.26
FRO	2011-06-22	18:00:00	0.26
FRO	2011-06-22	19:00:00	0.25
FRO	2011-06-22	20:00:00	0.25
FRO	2011-06-22	21:00:00	0.24
FRO	2011-06-22	22:00:00	0.24
FRO	2011-06-22	23:00:00	0.24
FRO	2011-06-23	00:00:00	0.24
FRO	2011-06-23	01:00:00	0.24
FRO	2011-06-23	02:00:00	0.25
FRO	2011-06-23	03:00:00	0.27
FRO	2011-06-23	04:00:00	0.29
FRO	2011-06-23	05:00:00	0.31
FRO	2011-06-23	06:00:00	0.33
FRO	2011-06-23	07:00:00	0.35
FRO	2011-06-23	08:00:00	0.36
FRO	2011-06-23	09:00:00	0.36
FRO	2011-06-23	10:00:00	0.35
FRO	2011-06-23	11:00:00	0.34
FRO	2011-06-23	12:00:00	0.33
FRO	2011-06-23	13:00:00	0.32
FRO	2011-06-23	14:00:00	0.31
FRO	2011-06-23	15:00:00	0.3
FRO	2011-06-23	16:00:00	0.29
FRO	2011-06-23	17:00:00	0.29
FRO	2011-06-23	18:00:00	0.28
FRO	2011-06-23	19:00:00	0.27
FRO	2011-06-23	20:00:00	0.27
FRO	2011-06-23	21:00:00	0.27
FRO	2011-06-23	22:00:00	0.26
FRO	2011-06-23	23:00:00	0.25
FRO	2011-06-24	00:00:00	0.25
FRO	2011-06-24	01:00:00	0.25
FRO	2011-06-24	02:00:00	0.24
FRO	2011-06-24	03:00:00	0.24
FRO	2011-06-24	04:00:00	0.24
FRO	2011-06-24	05:00:00	0.24
FRO	2011-06-24	06:00:00	0.24
FRO	2011-06-24	07:00:00	0.25
FRO	2011-06-24	08:00:00	0.25
FRO	2011-06-24	09:00:00	0.25
FRO	2011-06-24	10:00:00	0.25
FRO	2011-06-24	11:00:00	0.24
FRO	2011-06-24	12:00:00	0.24
FRO	2011-06-24	13:00:00	0.24
FRO	2011-06-24	14:00:00	0.23
FRO	2011-06-24	15:00:00	0.23
FRO	2011-06-24	16:00:00	0.22
FRO	2011-06-24	17:00:00	0.22
FRO	2011-06-24	18:00:00	0.22
FRO	2011-06-24	19:00:00	0.22
FRO	2011-06-24	20:00:00	0.22
FRO	2011-06-24	21:00:00	0.21
FRO	2011-06-24	22:00:00	0.21
FRO	2011-06-24	23:00:00	0.21
FRO	2011-06-25	00:00:00	0.21
FRO	2011-06-25	01:00:00	0.21
FRO	2011-06-25	02:00:00	0.21
FRO	2011-06-25	03:00:00	0.21
FRO	2011-06-25	04:00:00	0.21
FRO	2011-06-25	05:00:00	0.21
FRO	2011-06-25	06:00:00	0.22
FRO	2011-06-25	07:00:00	0.23
FRO	2011-06-25	08:00:00	0.23
FRO	2011-06-25	09:00:00	0.23
FRO	2011-06-25	10:00:00	0.24
FRO	2011-06-25	11:00:00	0.25
FRO	2011-06-25	12:00:00	0.25
FRO	2011-06-25	13:00:00	0.24
FRO	2011-06-25	14:00:00	0.24
FRO	2011-06-25	15:00:00	0.23
FRO	2011-06-25	16:00:00	0.23
FRO	2011-06-25	17:00:00	0.22
FRO	2011-06-25	18:00:00	0.22
FRO	2011-06-25	19:00:00	0.21
FRO	2011-06-25	20:00:00	0.21
FRO	2011-06-25	21:00:00	0.2
FRO	2011-06-25	22:00:00	0.2
FRO	2011-06-25	23:00:00	0.2
FRO	2011-06-26	00:00:00	0.2
FRO	2011-06-26	01:00:00	0.19
FRO	2011-06-26	02:00:00	0.19
FRO	2011-06-26	03:00:00	0.19
FRO	2011-06-26	04:00:00	0.19
FRO	2011-06-26	05:00:00	0.19
FRO	2011-06-26	06:00:00	0.19
FRO	2011-06-26	07:00:00	0.19
FRO	2011-06-26	08:00:00	0.2
FRO	2011-06-26	09:00:00	0.2
FRO	2011-06-26	10:00:00	0.2
FRO	2011-06-26	11:00:00	0.2
FRO	2011-06-26	12:00:00	0.2
FRO	2011-06-26	13:00:00	0.2
FRO	2011-06-26	14:00:00	0.2
FRO	2011-06-26	15:00:00	0.19
FRO	2011-06-26	16:00:00	0.19
FRO	2011-06-26	17:00:00	0.19
FRO	2011-06-26	18:00:00	0.19
FRO	2011-06-26	19:00:00	0.18
FRO	2011-06-26	20:00:00	0.18
FRO	2011-06-26	21:00:00	0.18
FRO	2011-06-26	22:00:00	0.17
FRO	2011-06-26	23:00:00	0.17
FRO	2011-06-27	00:00:00	0.17
FRO	2011-06-27	01:00:00	0.16
FRO	2011-06-27	02:00:00	0.16
FRO	2011-06-27	03:00:00	0.17
FRO	2011-06-27	04:00:00	0.18
FRO	2011-06-27	05:00:00	0.19
FRO	2011-06-27	06:00:00	0.21
FRO	2011-06-27	07:00:00	0.23
FRO	2011-06-27	08:00:00	0.24
FRO	2011-06-27	09:00:00	0.25
FRO	2011-06-27	10:00:00	0.25
FRO	2011-06-27	11:00:00	0.24
FRO	2011-06-27	12:00:00	0.24
FRO	2011-06-27	13:00:00	0.23
FRO	2011-06-27	14:00:00	0.22
FRO	2011-06-27	15:00:00	0.22
FRO	2011-06-27	16:00:00	0.21
FRO	2011-06-27	17:00:00	0.21
FRO	2011-06-27	18:00:00	0.21
FRO	2011-06-27	19:00:00	0.2
FRO	2011-06-27	20:00:00	0.2
FRO	2011-06-27	21:00:00	0.2
FRO	2011-06-27	22:00:00	0.2
FRO	2011-06-27	23:00:00	0.2
FRO	2011-06-28	00:00:00	0.2
FRO	2011-06-28	01:00:00	0.2
FRO	2011-06-28	02:00:00	0.2
FRO	2011-06-28	03:00:00	0.21
FRO	2011-06-28	04:00:00	0.22
FRO	2011-06-28	05:00:00	0.22
FRO	2011-06-28	06:00:00	0.23
FRO	2011-06-28	07:00:00	0.24
FRO	2011-06-28	08:00:00	0.25
FRO	2011-06-28	09:00:00	0.25
FRO	2011-06-28	10:00:00	0.25
FRO	2011-06-28	11:00:00	0.25
FRO	2011-06-28	12:00:00	0.25
FRO	2011-06-28	13:00:00	0.25
FRO	2011-06-28	14:00:00	0.24
FRO	2011-06-28	15:00:00	0.24
FRO	2011-06-28	16:00:00	0.24
FRO	2011-06-28	17:00:00	0.23
FRO	2011-06-28	18:00:00	0.23
FRO	2011-06-28	19:00:00	0.22
FRO	2011-06-28	20:00:00	0.22
FRO	2011-06-28	21:00:00	0.22
FRO	2011-06-28	22:00:00	0.21
FRO	2011-06-28	23:00:00	0.21
FRO	2011-06-29	00:00:00	0.21
FRO	2011-06-29	01:00:00	0.21
FRO	2011-06-29	02:00:00	0.22
FRO	2011-06-29	03:00:00	0.23
FRO	2011-06-29	04:00:00	0.24
FRO	2011-06-29	05:00:00	0.24
FRO	2011-06-29	06:00:00	0.25
FRO	2011-06-29	07:00:00	0.25
FRO	2011-06-29	08:00:00	0.26
FRO	2011-06-29	09:00:00	0.26
FRO	2011-06-29	10:00:00	0.26
FRO	2011-06-29	11:00:00	0.28
FRO	2011-06-29	12:00:00	0.31
FRO	2011-06-29	13:00:00	0.33
FRO	2011-06-29	14:00:00	0.36
FRO	2011-06-29	15:00:00	0.39
FRO	2011-06-29	16:00:00	0.41
FRO	2011-06-29	17:00:00	0.42
FRO	2011-06-29	18:00:00	0.43
FRO	2011-06-29	19:00:00	0.42
FRO	2011-06-29	20:00:00	0.4
FRO	2011-06-29	21:00:00	0.38
FRO	2011-06-29	22:00:00	0.36
FRO	2011-06-29	23:00:00	0.35
FRO	2011-06-30	00:00:00	0.34
FRO	2011-06-30	01:00:00	0.33
FRO	2011-06-30	02:00:00	0.34
FRO	2011-06-30	03:00:00	0.35
FRO	2011-06-30	04:00:00	0.37
FRO	2011-06-30	05:00:00	0.38
FRO	2011-06-30	06:00:00	0.39
FRO	2011-06-30	07:00:00	0.41
FRO	2011-06-30	08:00:00	0.46
FRO	2011-06-30	09:00:00	0.5
FRO	2011-06-30	10:00:00	0.49
FRO	2011-06-30	11:00:00	0.47
FRO	2011-06-30	12:00:00	0.44
FRO	2011-06-30	13:00:00	0.41
FRO	2011-06-30	14:00:00	0.4
FRO	2011-06-30	15:00:00	0.38
FRO	2011-06-30	16:00:00	0.37
FRO	2011-06-30	17:00:00	0.36
FRO	2011-06-30	18:00:00	0.35
FRO	2011-06-30	19:00:00	0.34
FRO	2011-06-30	20:00:00	0.33
FRO	2011-06-30	09:00:00	0.32
FRO	2011-06-30	10:00:00	0.31
FRO	2011-06-30	11:00:00	0.3
FRO	2011-06-30	12:00:00	0.3
FRO	2011-06-30	13:00:00	0.29
FRO	2011-06-30	14:00:00	0.29
FRO	2011-06-30	15:00:00	0.28
FRO	2011-06-30	16:00:00	0.28
FRO	2011-06-30	17:00:00	0.27
FRO	2011-06-30	18:00:00	0.27
FRO	2011-06-30	19:00:00	0.27
FRO	2011-06-30	20:00:00	0.27
FRO	2011-06-30	21:00:00	0.26
FRO	2011-06-30	22:00:00	0.26
FRO	2011-06-30	23:00:00	0.26
FRO	2011-07-01	00:00:00	0.25
FRO	2011-07-01	01:00:00	0.25
FRO	2011-07-01	02:00:00	0.24
FRO	2011-07-01	03:00:00	0.24
FRO	2011-07-01	04:00:00	0.24
FRO	2011-07-01	05:00:00	0.23
FRO	2011-07-01	06:00:00	0.23
FRO	2011-07-01	07:00:00	0.23
FRO	2011-07-01	08:00:00	0.22
FRO	2011-07-01	09:00:00	0.22
FRO	2011-07-01	10:00:00	0.22
FRO	2011-07-01	11:00:00	0.21
FRO	2011-07-01	12:00:00	0.21
FRO	2011-07-01	13:00:00	0.21
FRO	2011-07-01	14:00:00	0.2
FRO	2011-07-01	15:00:00	0.21
FRO	2011-07-01	16:00:00	0.21
FRO	2011-07-01	17:00:00	0.22
FRO	2011-07-01	18:00:00	0.23
FRO	2011-07-01	19:00:00	0.23
FRO	2011-07-01	20:00:00	0.24
FRO	2011-07-01	21:00:00	0.24
FRO	2011-07-01	22:00:00	0.24
FRO	2011-07-01	23:00:00	0.24
FRO	2011-07-02	00:00:00	0.23
FRO	2011-07-02	01:00:00	0.23
FRO	2011-07-02	02:00:00	0.22
FRO	2011-07-02	03:00:00	0.22
FRO	2011-07-02	04:00:00	0.21
FRO	2011-07-02	05:00:00	0.21
FRO	2011-07-02	06:00:00	0.2
FRO	2011-07-02	07:00:00	0.2
FRO	2011-07-02	08:00:00	0.2
FRO	2011-07-02	09:00:00	0.19
FRO	2011-07-02	10:00:00	0.19
FRO	2011-07-02	11:00:00	0.19
FRO	2011-07-02	12:00:00	0.19
FRO	2011-07-02	13:00:00	0.19
FRO	2011-07-02	14:00:00	0.19
FRO	2011-07-02	15:00:00	0.2
FRO	2011-07-02	16:00:00	0.21
FRO	2011-07-02	17:00:00	0.24
FRO	2011-07-02	18:00:00	0.26
FRO	2011-07-02	19:00:00	0.27
FRO	2011-07-02	20:00:00	0.28
FRO	2011-07-02	21:00:00	0.28
FRO	2011-07-02	22:00:00	0.28
FRO	2011-07-02	23:00:00	0.27
FRO	2011-07-03	00:00:00	0.26
FRO	2011-07-03	01:00:00	0.25
FRO	2011-07-03	02:00:00	0.25
FRO	2011-07-03	03:00:00	0.24
FRO	2011-07-03	04:00:00	0.24
FRO	2011-07-03	05:00:00	0.24
FRO	2011-07-03	06:00:00	0.23
FRO	2011-07-03	07:00:00	0.23
FRO	2011-07-03	08:00:00	0.23
FRO	2011-07-03	09:00:00	0.23
FRO	2011-07-03	10:00:00	0.23
FRO	2011-07-03	11:00:00	0.24
FRO	2011-07-03	12:00:00	0.25
FRO	2011-07-03	13:00:00	0.26
FRO	2011-07-03	14:00:00	0.28
FRO	2011-07-03	15:00:00	0.28
FRO	2011-07-03	16:00:00	0.27
FRO	2011-07-03	17:00:00	0.27
FRO	2011-07-03	18:00:00	0.27
FRO	2011-07-03	19:00:00	0.27
FRO	2011-07-03	20:00:00	0.28
FRO	2011-07-03	21:00:00	0.27
FRO	2011-07-03	22:00:00	0.26
FRO	2011-07-03	23:00:00	0.26
FRO	2011-07-04	00:00:00	0.25
FRO	2011-07-04	01:00:00	0.24
FRO	2011-07-04	02:00:00	0.23
FRO	2011-07-04	03:00:00	0.22
FRO	2011-07-04	04:00:00	0.22
FRO	2011-07-04	05:00:00	0.21
FRO	2011-07-04	06:00:00	0.21
FRO	2011-07-04	07:00:00	0.2
FRO	2011-07-04	08:00:00	0.2
FRO	2011-07-04	09:00:00	0.19
FRO	2011-07-04	10:00:00	0.19
FRO	2011-07-04	11:00:00	0.19
FRO	2011-07-04	12:00:00	0.18
FRO	2011-07-04	13:00:00	0.18
FRO	2011-07-04	14:00:00	0.18
FRO	2011-07-04	15:00:00	0.18
FRO	2011-07-04	16:00:00	0.18
FRO	2011-07-04	17:00:00	0.19
FRO	2011-07-04	18:00:00	0.21
FRO	2011-07-04	19:00:00	0.22
FRO	2011-07-04	20:00:00	0.23
FRO	2011-07-04	21:00:00	0.23
FRO	2011-07-04	22:00:00	0.23
FRO	2011-07-04	23:00:00	0.22
FRO	2011-07-05	00:00:00	0.22
FRO	2011-07-05	01:00:00	0.21
FRO	2011-07-05	02:00:00	0.2
FRO	2011-07-05	03:00:00	0.2
FRO	2011-07-05	04:00:00	0.19
FRO	2011-07-05	05:00:00	0.19
FRO	2011-07-05	06:00:00	0.18
FRO	2011-07-05	07:00:00	0.18
FRO	2011-07-05	08:00:00	0.17
FRO	2011-07-05	09:00:00	0.17
FRO	2011-07-05	10:00:00	0.17
FRO	2011-07-05	11:00:00	0.17
FRO	2011-07-05	12:00:00	0.16
FRO	2011-07-05	13:00:00	0.16
FRO	2011-07-05	14:00:00	0.16
FRO	2011-07-05	15:00:00	0.16
FRO	2011-07-05	16:00:00	0.17
FRO	2011-07-05	17:00:00	0.19
FRO	2011-07-05	18:00:00	0.21
FRO	2011-07-05	19:00:00	0.22
FRO	2011-07-05	20:00:00	0.23
FRO	2011-07-05	21:00:00	0.23
FRO	2011-07-05	22:00:00	0.23
FRO	2011-07-05	23:00:00	0.22
FRO	2011-07-06	00:00:00	0.21
FRO	2011-07-06	01:00:00	0.21
FRO	2011-07-06	02:00:00	0.2
FRO	2011-07-06	03:00:00	0.19
FRO	2011-07-06	04:00:00	0.19
FRO	2011-07-06	05:00:00	0.18
FRO	2011-07-06	06:00:00	0.18
FRO	2011-07-06	07:00:00	0.17
FRO	2011-07-06	08:00:00	0.17
FRO	2011-07-06	09:00:00	0.17
FRO	2011-07-06	10:00:00	0.17
FRO	2011-07-06	11:00:00	0.17
FRO	2011-07-06	12:00:00	0.17
FRO	2011-07-06	13:00:00	0.17
FRO	2011-07-06	14:00:00	0.17
FRO	2011-07-06	15:00:00	0.18
FRO	2011-07-06	16:00:00	0.2
FRO	2011-07-06	17:00:00	0.21
FRO	2011-07-06	18:00:00	0.23
FRO	2011-07-06	19:00:00	0.24
FRO	2011-07-06	20:00:00	0.24
FRO	2011-07-06	21:00:00	0.24
FRO	2011-07-06	22:00:00	0.23
FRO	2011-07-06	23:00:00	0.23
FRO	2011-07-07	00:00:00	0.22
FRO	2011-07-07	01:00:00	0.21
FRO	2011-07-07	02:00:00	0.21
FRO	2011-07-07	03:00:00	0.2
FRO	2011-07-07	04:00:00	0.19
FRO	2011-07-07	05:00:00	0.19
FRO	2011-07-07	06:00:00	0.19
FRO	2011-07-07	07:00:00	0.18
FRO	2011-07-07	08:00:00	0.18
FRO	2011-07-07	09:00:00	0.18
FRO	2011-07-07	10:00:00	0.17
FRO	2011-07-07	11:00:00	0.17
FRO	2011-07-07	12:00:00	0.17
FRO	2011-07-07	13:00:00	0.17
FRO	2011-07-07	14:00:00	0.17
FRO	2011-07-07	15:00:00	0.17
FRO	2011-07-07	16:00:00	0.18
FRO	2011-07-07	17:00:00	0.18
FRO	2011-07-07	18:00:00	0.18
FRO	2011-07-07	19:00:00	0.18
FRO	2011-07-07	20:00:00	0.18
FRO	2011-07-07	21:00:00	0.19
FRO	2011-07-07	22:00:00	0.19
FRO	2011-07-07	23:00:00	0.18
FRO	2011-07-08	00:00:00	0.18
FRO	2011-07-08	01:00:00	0.17
FRO	2011-07-08	02:00:00	0.17
FRO	2011-07-08	03:00:00	0.16
FRO	2011-07-08	04:00:00	0.16
FRO	2011-07-08	05:00:00	0.15
FRO	2011-07-08	06:00:00	0.15
FRO	2011-07-08	07:00:00	0.15
FRO	2011-07-08	08:00:00	0.15
FRO	2011-07-08	09:00:00	0.14
FRO	2011-07-08	10:00:00	0.14
FRO	2011-07-08	11:00:00	0.14
FRO	2011-07-08	12:00:00	0.14
FRO	2011-07-08	13:00:00	0.14
FRO	2011-07-08	14:00:00	0.14
FRO	2011-07-08	15:00:00	0.14
FRO	2011-07-08	16:00:00	0.14
FRO	2011-07-08	17:00:00	0.15
FRO	2011-07-08	18:00:00	0.15
FRO	2011-07-08	19:00:00	0.15
FRO	2011-07-08	20:00:00	0.15
FRO	2011-07-08	21:00:00	0.15
FRO	2011-07-08	22:00:00	0.15
FRO	2011-07-08	23:00:00	0.15
FRO	2011-07-09	00:00:00	0.14
FRO	2011-07-09	01:00:00	0.14
FRO	2011-07-09	02:00:00	0.14
FRO	2011-07-09	03:00:00	0.14
FRO	2011-07-09	04:00:00	0.13
FRO	2011-07-09	05:00:00	0.13
FRO	2011-07-09	06:00:00	0.13
FRO	2011-07-09	07:00:00	0.13
FRO	2011-07-09	08:00:00	0.13
FRO	2011-07-09	09:00:00	0.12
FRO	2011-07-09	10:00:00	0.12
FRO	2011-07-09	11:00:00	0.12
FRO	2011-07-09	12:00:00	0.12
FRO	2011-07-09	13:00:00	0.12
FRO	2011-07-09	14:00:00	0.12
FRO	2011-07-09	15:00:00	0.12
FRO	2011-07-09	16:00:00	0.12
FRO	2011-07-09	17:00:00	0.12
FRO	2011-07-09	18:00:00	0.12
FRO	2011-07-09	19:00:00	0.13
FRO	2011-07-09	20:00:00	0.13
FRO	2011-07-09	21:00:00	0.14
FRO	2011-07-09	22:00:00	0.14
FRO	2011-07-09	23:00:00	0.14
FRO	2011-07-10	00:00:00	0.14
FRO	2011-07-10	01:00:00	0.13
FRO	2011-07-10	02:00:00	0.13
FRO	2011-07-10	03:00:00	0.13
FRO	2011-07-10	04:00:00	0.12
FRO	2011-07-10	05:00:00	0.12
FRO	2011-07-10	06:00:00	0.12
FRO	2011-07-10	07:00:00	0.11
FRO	2011-07-10	08:00:00	0.11
FRO	2011-07-10	09:00:00	0.11
FRO	2011-07-10	10:00:00	0.11
FRO	2011-07-10	11:00:00	0.11
FRO	2011-07-10	12:00:00	0.11
FRO	2011-07-10	13:00:00	0.11
FRO	2011-07-10	14:00:00	0.11
FRO	2011-07-10	15:00:00	0.11
FRO	2011-07-10	16:00:00	0.11
FRO	2011-07-10	17:00:00	0.11
FRO	2011-07-10	18:00:00	0.12
FRO	2011-07-10	19:00:00	0.13
FRO	2011-07-10	20:00:00	0.13
FRO	2011-07-10	21:00:00	0.13
FRO	2011-07-10	22:00:00	0.13
FRO	2011-07-10	23:00:00	0.13
FRO	2011-07-11	00:00:00	0.13
FRO	2011-07-11	01:00:00	0.13
FRO	2011-07-11	02:00:00	0.12
FRO	2011-07-11	03:00:00	0.12
FRO	2011-07-11	04:00:00	0.12
FRO	2011-07-11	05:00:00	0.11
FRO	2011-07-11	06:00:00	0.11
FRO	2011-07-11	07:00:00	0.11
FRO	2011-07-11	08:00:00	0.11
FRO	2011-07-11	09:00:00	0.11
FRO	2011-07-11	10:00:00	0.11
FRO	2011-07-11	11:00:00	0.11
FRO	2011-07-11	12:00:00	0.11
FRO	2011-07-11	13:00:00	0.11
FRO	2011-07-11	14:00:00	0.11
FRO	2011-07-11	15:00:00	0.11
FRO	2011-07-11	16:00:00	0.11
FRO	2011-07-11	17:00:00	0.11
FRO	2011-07-11	18:00:00	0.11
FRO	2011-07-11	19:00:00	0.12
FRO	2011-07-11	20:00:00	0.12
FRO	2011-07-11	21:00:00	0.13
FRO	2011-07-11	22:00:00	0.13
FRO	2011-07-11	23:00:00	0.13
FRO	2011-07-12	00:00:00	0.12
FRO	2011-07-12	01:00:00	0.12
FRO	2011-07-12	02:00:00	0.12
FRO	2011-07-12	03:00:00	0.12
FRO	2011-07-12	04:00:00	0.11
FRO	2011-07-12	05:00:00	0.11
FRO	2011-07-12	06:00:00	0.11
FRO	2011-07-12	07:00:00	0.11
FRO	2011-07-12	08:00:00	0.11
FRO	2011-07-12	09:00:00	0.11
FRO	2011-07-12	10:00:00	0.11
FRO	2011-07-12	11:00:00	0.11
FRO	2011-07-12	12:00:00	0.11
FRO	2011-07-12	13:00:00	0.11
FRO	2011-07-12	14:00:00	0.11
FRO	2011-07-12	15:00:00	0.11
FRO	2011-07-12	16:00:00	0.11
FRO	2011-07-12	17:00:00	0.11
FRO	2011-07-12	18:00:00	0.11
FRO	2011-07-12	19:00:00	0.11
FRO	2011-07-12	20:00:00	0.11
FRO	2011-07-12	21:00:00	0.11
FRO	2011-07-12	22:00:00	0.11
FRO	2011-07-12	23:00:00	0.11
FRO	2011-07-13	00:00:00	0.11
FRO	2011-07-13	01:00:00	0.12
FRO	2011-07-13	02:00:00	0.12
FRO	2011-07-13	03:00:00	0.14
FRO	2011-07-13	04:00:00	0.15
FRO	2011-07-13	05:00:00	0.17
FRO	2011-07-13	06:00:00	0.19
FRO	2011-07-13	07:00:00	0.21
FRO	2011-07-13	08:00:00	0.21
FRO	2011-07-13	09:00:00	0.22
FRO	2011-07-13	10:00:00	0.24
FRO	2011-07-13	11:00:00	0.24
ASC	2011-06-30	10:00:00	0.2
ASC	2011-06-30	11:00:00	0.2
ASC	2011-06-30	12:00:00	0.2
ASC	2011-06-30	13:00:00	0.2
ASC	2011-06-30	14:00:00	0.2
ASC	2011-06-30	15:00:00	0.2
ASC	2011-06-30	16:00:00	0.2
ASC	2011-06-30	17:00:00	0.2
ASC	2011-06-30	18:00:00	0.2
ASC	2011-06-30	19:00:00	0.2
ASC	2011-06-30	20:00:00	0.2
ASC	2011-06-30	21:00:00	0.2
ASC	2011-06-30	22:00:00	0.2
ASC	2011-06-30	23:00:00	0.2
ASC	2011-07-01	00:00:00	0.2
ASC	2011-07-01	01:00:00	0.2
ASC	2011-07-01	02:00:00	0.2
[truncated: 65,412 more rows]
