# Supplementary material for: Eutrophication forcings on a peri-urban lake ecosystem: Context for integrated watershed to airshed management
Source: PLoS One. 2019 Jul 24;14(7):e0219241. doi: 10.1371/journal.pone.0219241 (PMC6655610; doi:10.1371/journal.pone.0219241)
Supplement: S1 Datasets — (ZIP) [file pone.0219241.s004.zip › Data_Submission/wet_deposition_chemistry.csv]

Station	Date	Start	End	Rep.	NO3_ug/L	DON_ug/L	NH3_ug/L	SRP_ug/L	TDP_ug/L	TDN_ug/L	pH
Cultus Rainfall	120309-120312	120309	120312	2	54.9	0	210.5	1.9	7.6	264
Cultus Rainfall	120309-120312	120309	120312	1	54.9	63.1	185.1	3.4	8.4	303.1
Cultus Rainfall	120312-120319	120312	120319	1	66	28.1	92.2	6.9	9.9	186.3
Cultus Rainfall	120312-120319	120312	120319	2	65.5	27.6	93.1	6.7	9.3	186.2
Cultus Rainfall	120319-120326	120319	120326	1	81.6	31.1	149	5.9	10.6	261.7
Cultus Rainfall	120319-120326	120319	120326	2	80.2	35.4	144.7	8.1	11.9	260.3
Cultus Rainfall	120326-120402	120326	120402	1	73	15.4	159.3	5.3	5.1	247.7
Cultus Rainfall	120326-120402	120326	120402	2	73	-42	237.6	4.1	4.5	268.6
Cultus Rainfall	120410-120416	120410	120416	1	344	175.4	501.2	34.9	52.8	1020.6
Cultus Rainfall	120410-120416	120410	120416	2	217.6	158.8	300.2	23	43.4	676.6
Cultus Rainfall	120423-120430	120423	120430	1	157.2	95.9	215.4	5.3	27	468.5
Cultus Rainfall	120423-120430	120423	120430	2	155.8	68.5	224.7	0.6	20.2	449
Cultus Rainfall	120507-120514	120507	120514	1
Cultus Rainfall	120507-120514	120507	120514	2
Cultus Rainfall	120522-120528	120522	120528	1	178.4	44.9	167.5	0.5	3.7	390.8
Cultus Rainfall	120522-120528	120522	120528	2	177.3	30.1	176.9	0.4	3	384.3
Cultus Rainfall	120604-120611	120604	120611	1	159.9	70.3	242.6	8.2	19.2	472.8
Cultus Rainfall	120604-120611	120604	120611	2	160.4	90.1	240.8	9.5	19	491.3
Cultus Rainfall	120618-120625	120618	120625	1	150.2	109.9	255.2	3.2	10.8	515.3
Cultus Rainfall	120618-120625	120618	120625	2	151.2	149.3	241.7	3.6	15.7	542.2
Cultus Rainfall	120703-120709	120703	120709	1	27.7	38.6	81.3	2	5.7	147.6
Cultus Rainfall	120703-120709	120703	120709	2	27.1	36.9	68.2	0.7	4.5	132.2
Cultus Rainfall	120716-120723	120716	120723	1	220.1	110.7	328.8	7	15.3	659.6	5.44
Cultus Rainfall	120716-120723	120716	120723	2	223.9	142	346.5	22.6	38.5	712.4	5.49
Cultus Rainfall	120731-120806	120731	120806	1
Cultus Rainfall	120731-120806	120731	120806	2
Cultus Rainfall	120816-120820	120816	120820	1
Cultus Rainfall	120816-120820	120816	120820	2
Cultus Rainfall	120821-120827	120821	120827	1
Cultus Rainfall	120821-120827	120821	120827	2
Cultus Rainfall	120827-120904	120827	120904	1
Cultus Rainfall	120827-120904	120827	120904	2
Cultus Rainfall	120910-120917	120910	120917	1
Cultus Rainfall	120910-120917	120910	120917	2
Cultus Rainfall	121010-121015	121010	121015	1	95	24.7	128.7	0.3	1.7	248.4
Cultus Rainfall	121010-121015	121010	121015	2	94.6	28.4	128.7	0.3	2.8	251.7
Cultus Rainfall	121022-121029	121022	121029	1	46.8	19.2	67.5	6.9	6.7	133.5
Cultus Rainfall	121022-121029	121022	121029	2	46.2	16.6	67	6.6	6.6	129.8
Cultus Rainfall	121105-121113	121105	121113	1	75.3	21.4	65	2.2	6.2	161.7	5.5
Cultus Rainfall	121105-121113	121105	121113	2	75.7	20.5	62.4	3.9	5.2	158.6	5.1
Cultus Rainfall	121119-121120	121119	121120	1	30.4	20.5	28.7	0.6	0	79.6	5.36
Cultus Rainfall	121119-121120	121119	121120	2	30.2	50.8	18.5	0.5	0	99.5	5.37
Cultus Rainfall	121120-121126	121120	121126	1	51.2	24.7	63.8	1.2	1.4	139.7	5.45
Cultus Rainfall	121120-121126	121120	121126	2	46.5	44.3	56	2.2	2.8	146.8	5.44
Cultus Rainfall	121203-121210	121203	121210	1	68.8	15	66.7	0.9	1.3	150.5	5.17
Cultus Rainfall	121203-121210	121203	121210	2	69.1	13.5	63.8	1	0.5	146.4	5.19
Cultus Rainfall	121217-121221	121217	121221	1	50.6	11.9	53.4	1	1.3	115.9	5.36
Cultus Rainfall	121217-121221	121217	121221	2	54.4	9.2	51.2	0.6	0.3	114.8	5.35
Cultus Rainfall	121221-130102	121221	130102	1	126.7	43.6	90.2	1	0.6	260.5	5.17
Cultus Rainfall	121221-130102	121221	130102	2	128	39	90.2	1.2	1.6	257.2	5.18
Cultus Rainfall	130103-130107	130103	130107	1	76.4	0	52.7	1	0.4	129.1	5.6
Cultus Rainfall	130103-130107	130103	130107	2	75	2.2	50.9	0.8	0.3	128.1	5.32
Cultus Rainfall	130128-130204	130128	130204	1	145	41.7	80.6	1.1	0.4	267.3	5.49
Cultus Rainfall	130128-130204	130128	130204	2	144.7	5.5	111.3	1.4	1.3	261.5	5.03
Cultus Rainfall	130211-130218	130211	130218	1	227.7	51.5	136.3	2	1.2	415.5	5.16
Cultus Rainfall	130211-130218	130211	130218	2	228.8	34.1	154.5	2.5	2.2	417.4	4.93
Cultus Rainfall	130225-130301	130225	130301	1	93.2	0	81.5	1.9	3	174.7	5.37
Cultus Rainfall	130225-130301	130225	130301	2	81.9	9.3	83.2	2.6	3.7	174.4	5.36
Cultus Rainfall	130301-130304	130301	130304	1	97.1	0	64.7	0.6	0.8	161.8	5.77
Cultus Rainfall	130301-130304	130301	130304	2	93.3	0	61.8	0.6	0.9	155.1	5.24
Cultus Rainfall	130311-130313	130311	130313	1	38.1	0	52.6	1.3	0.7	90.7	5.58
Cultus Rainfall	130311-130313	130311	130313	2	33.8	5.4	53.3	1.3	2.6	92.5	5.68
Cultus Rainfall	130313-130315	130313	130315	1	83.6	25.3	158.7	5.5	7.3	267.6	5.68
Cultus Rainfall	130313-130315	130313	130315	2	79.1	58.1	135.8	6.1	9.8	273	5.67
Cultus Rainfall	130315-130319	130315	130319	1	78.6	33.1	79.8	5.4	7.9	191.5	5.13
Cultus Rainfall	130315-130319	130315	130319	2	78.3	26.6	90.8	5.6	9.1	195.7	5.14
Cultus Rainfall	130408-130415	130408	130415	1	130.9	57.2	172.1	8.8	25.9	360.2	5.24
Cultus Rainfall	130408-130415	130408	130415	2	129.9			8.4	21.5		5.24
Cultus Rainfall	130422-130429	130422	130429	1	102.7	102.7	117.4	0.9	34.7	322.8	5.86
Cultus Rainfall	130422-130429	130422	130429	2	106.5	148.1	132.5	24.4	59.2	387.1	5.36
Cultus Rainfall	130506-130513	130506	130513	1	141.1	47.6	165	9.6	27	353.7	4.93
Cultus Rainfall	130506-130513	130506	130513	2	138.2	87.1	149	14.1	28.3	374.3	4.97
Cultus Rainfall	130521-130527	130521	130527	1	138.4	56.5	293.1	0.4	2.3	488	5.7
Cultus Rainfall	130521-130527	130521	130527	2	138.9	62.3	286.1	0.7	3.3	487.3	5.71
Cultus Rainfall	130611-130617	130611	130617	2
Cultus Rainfall	130611-130617	130611	130617	1	357.5		683.4	73.4			5.18
Cultus Rainfall	130617-130624	130617	130624	1	149.8	47.8	150.2	10.6	17.7	347.8	5.3
Cultus Rainfall	130617-130624	130617	130624	2	155.1	57.2	147.5	13.6	21	359.8	5.36
Cultus Rainfall	130729-130806	130729	130806	1	347.4	173.7	695.9	20.1	40.7	1217	5
Cultus Rainfall	130729-130806	130729	130806	2	360.1	183.6	671.9	21.8	36	1215.6	4.7
Cultus Rainfall	130826-130903	130826	130903	1	114.4	45.5	209.9	2.7	10.1	369.8	5.4
Cultus Rainfall	130826-130903	130826	130903	2	114.5	36.6	196.1	2.4	7.7	347.2	5.4
Cultus Rainfall	130909-130916	130909	130916	1	152.5	66.8	165	14.3	31.3	384.3	4.8
Cultus Rainfall	130909-130916	130909	130916	2	154.8	39.2	187	11.8	21.7	381	4.7
Cultus Rainfall	130923-130930	130923	130930	1	27.3	0	59.8	1.4	1.7	87.1	5.3
Cultus Rainfall	130923-130930	130923	130930	2	27.7	0	66.7	2.2	2.3	94.4	5.5
