# Supplementary material for: Eutrophication forcings on a peri-urban lake ecosystem: Context for integrated watershed to airshed management
Source: PLoS One. 2019 Jul 24;14(7):e0219241. doi: 10.1371/journal.pone.0219241 (PMC6655610; doi:10.1371/journal.pone.0219241)
Supplement: S1 Datasets — (ZIP) [file pone.0219241.s004.zip › Data_Submission/wet_deposition_volume.csv]

SAMPLE_DATE	SumOfRAIN_mm	MinOfTEMP_LOGGER	MaxOfTEMP_LOGGER
2/2/2011 0:00:00	0.5	-1.6	4.2
2/3/2011 0:00:00	15	1.7	4.2
2/4/2011 0:00:00	21.25	3.6	11.8
2/5/2011 0:00:00	0	3.6	8.7
2/6/2011 0:00:00	9.25	3.6	9
2/7/2011 0:00:00	5.25	2.9	8.7
2/8/2011 0:00:00	0	-1	6
2/9/2011 0:00:00	0	-3.2	6.3
2/10/2011 0:00:00	0	-3.5	7.5
2/11/2011 0:00:00	9	-0.4	3.6
2/12/2011 0:00:00	12	2.9	8.7
2/13/2011 0:00:00	3.5	4.2	8.1
2/14/2011 0:00:00	14.5	3.9	7.5
2/15/2011 0:00:00	0.75	0.2	6.9
2/16/2011 0:00:00	2.25	0.5	6.6
2/17/2011 0:00:00	0.75	0.2	7.2
2/18/2011 0:00:00	0	-1	7.8
2/19/2011 0:00:00	0	-1.6	6
2/20/2011 0:00:00	0	-3.2	5.7
2/21/2011 0:00:00	0.5	-3.2	2.6
2/22/2011 0:00:00	5	-1.3	5.7
2/23/2011 0:00:00	0	-4.1	-0.1
2/24/2011 0:00:00	0	-7.4	-2.5
2/25/2011 0:00:00	0.25	-9.3	-0.7
2/26/2011 0:00:00	0	-7.7	-1.3
2/27/2011 0:00:00	8.25	-2.9	4.8
2/28/2011 0:00:00	12.75	0.2	6.9
3/1/2011 0:00:00	2.75	-1.9	2.3
3/2/2011 0:00:00	9.75	0.5	12.7
3/3/2011 0:00:00	1	0.2	9.7
3/4/2011 0:00:00	4.25	-1.6	5.7
3/5/2011 0:00:00	3.5	1.4	8.4
3/6/2011 0:00:00	0	-0.4	8.7
3/7/2011 0:00:00	0	-1	8.4
3/8/2011 0:00:00	1.5	0.2	6.3
3/9/2011 0:00:00	7	2.6	11.2
3/10/2011 0:00:00	25	3.6	9.7
3/11/2011 0:00:00	0.75	1.4	6.9
3/12/2011 0:00:00	8.75	4.2	6
3/13/2011 0:00:00	8	2.6	8.7
3/14/2011 0:00:00	0.75	5.1	13.3
3/15/2011 0:00:00	8.5	4.5	8.4
3/16/2011 0:00:00	7.5	2.6	10
3/17/2011 0:00:00	0	0.2	10.3
3/18/2011 0:00:00	0	1.4	11.8
3/19/2011 0:00:00	1.5	2.3	11.5
3/20/2011 0:00:00	0	1.1	14.5
3/21/2011 0:00:00	6.5	5.1	8.7
3/22/2011 0:00:00	0.25	0.8	9.7
3/23/2011 0:00:00	0	0.2	15.5
3/24/2011 0:00:00	0	4.5	17.3
3/25/2011 0:00:00	1.75	5.1	11.8
3/26/2011 0:00:00	0	1.4	14.8
3/27/2011 0:00:00	2.5	4.8	13
3/28/2011 0:00:00	0.5	5.7	12.7
3/29/2011 0:00:00	10.75	4.8	9
3/30/2011 0:00:00	50.5	6.3	11.5
3/31/2011 0:00:00	18	5.4	14.2
4/1/2011 0:00:00	10	4.8	7.5
4/2/2011 0:00:00	7.5	3.9	10.3
4/3/2011 0:00:00	0	4.5	10
4/4/2011 0:00:00	34	2.9	5.1
4/5/2011 0:00:00	6.25	3.9	8.4
4/6/2011 0:00:00	3.25	2.9	10.3
4/7/2011 0:00:00	1	0.5	10.3
4/8/2011 0:00:00	0	1.4	13
4/9/2011 0:00:00	0	4.2	14.8
4/10/2011 0:00:00	4.5	6.3	12.7
4/11/2011 0:00:00	16.5	4.2	9.4
4/12/2011 0:00:00	0.5	2	11.5
4/13/2011 0:00:00	0	4.8	13.6
4/14/2011 0:00:00	21	0.5	11.8
4/15/2011 0:00:00	2.5	-0.1	10.3
4/16/2011 0:00:00	2.75	4.2	10.9
4/17/2011 0:00:00	5	1.7	8.7
4/18/2011 0:00:00	6	0.5	11.8
4/19/2011 0:00:00	10.25	1.1	10.6
4/20/2011 0:00:00	0.25	-0.4	10.6
4/21/2011 0:00:00	6.75	2.3	11.2
4/22/2011 0:00:00	0	1.1	12.1
4/23/2011 0:00:00	0	2.6	16.1
4/24/2011 0:00:00	0	2.9	19.4
4/25/2011 0:00:00	2	6	13.9
4/26/2011 0:00:00	7.75	6	10.9
4/27/2011 0:00:00	6.75	5.1	13
4/28/2011 0:00:00	15.5	2	12.1
4/29/2011 0:00:00	0.5	3.6	11.2
4/30/2011 0:00:00	0	4.8	10.9
5/1/2011 0:00:00	0	1.7	14.5
5/2/2011 0:00:00	4	7.2	17.6
5/3/2011 0:00:00	4.25	6.3	11.5
5/4/2011 0:00:00	0	6	14.5
5/5/2011 0:00:00	3.25	8.1	17.3
5/6/2011 0:00:00	2	7.8	13.9
5/7/2011 0:00:00	13	7.5	10.6
5/8/2011 0:00:00	1.5	6.3	12.7
5/9/2011 0:00:00	0.5	6.9	15.2
5/10/2011 0:00:00	0	7.5	15.8
5/11/2011 0:00:00	5	10	16.1
5/12/2011 0:00:00	17.5	4.8	12.7
5/13/2011 0:00:00	0	4.5	18.2
5/14/2011 0:00:00	1.75	10.3	22.5
5/15/2011 0:00:00	1.75	10.6	19.7
5/16/2011 0:00:00	26	7.5	13
5/17/2011 0:00:00	3.5	5.1	14.8
5/18/2011 0:00:00	0	3.9	17.6
5/19/2011 0:00:00	0	4.5	20
5/20/2011 0:00:00	0	6	21.3
5/21/2011 0:00:00	0.75	10.3	22.8
5/22/2011 0:00:00	5.25	9.7	13
5/23/2011 0:00:00	0	8.4	15.2
5/24/2011 0:00:00	1.25	10	16.4
5/25/2011 0:00:00	0	8.1	16.4
5/26/2011 0:00:00	11.75	6.3	16.1
5/27/2011 0:00:00	6.25	6.9	14.2
5/28/2011 0:00:00	3.25	8.1	14.2
5/29/2011 0:00:00	0	7.5	18.5
5/30/2011 0:00:00	2.5	10.9	19.7
5/31/2011 0:00:00	0.25	8.7	16.7
6/1/2011 0:00:00	2	9	20.3
6/2/2011 0:00:00	0.75	10	15.8
6/3/2011 0:00:00	0.5	9.7	18.2
6/4/2011 0:00:00	0	8.1	22.5
6/5/2011 0:00:00	0	9.4	26.7
6/6/2011 0:00:00	0	9.7	26.1
6/7/2011 0:00:00	3	11.8	25.5
6/8/2011 0:00:00	2.75	10.6	17
6/9/2011 0:00:00	0.25	13	19.4
6/10/2011 0:00:00	0	12.1	18.2
6/11/2011 0:00:00	0	11.8	16.1
6/12/2011 0:00:00	0	9	19.7
6/13/2011 0:00:00	2.75	12.4	20.9
6/14/2011 0:00:00	0	9.4	20.3
6/15/2011 0:00:00	6	9.7	16.7
6/16/2011 0:00:00	0	10.6	18.2
6/17/2011 0:00:00	0	11.2	15.8
6/18/2011 0:00:00	11	11.8	19.1
6/19/2011 0:00:00	1.25	12.1	14.8
6/20/2011 0:00:00	0	12.1	16.4
6/21/2011 0:00:00	0	11.8	20.6
6/22/2011 0:00:00	0	11.8	25.8
6/23/2011 0:00:00	0	11.5	24.6
6/24/2011 0:00:00	3.25	10.9	17.6
6/25/2011 0:00:00	0.75	10	15.5
6/26/2011 0:00:00	0	7.2	19.7
6/27/2011 0:00:00	0	12.7	23.7
6/28/2011 0:00:00	0	13	24
6/29/2011 0:00:00	7	14.8	21.3
6/30/2011 0:00:00	3.5	10.9	17.9
7/1/2011 0:00:00	0	11.2	20.6
7/2/2011 0:00:00	0	10.3	26.7
7/3/2011 0:00:00	1.5	11.8	22.2
7/4/2011 0:00:00	0	9.4	25.5
7/5/2011 0:00:00	0	10.3	27.7
7/6/2011 0:00:00	0	11.8	28.3
7/7/2011 0:00:00	0	13.3	20.6
7/8/2011 0:00:00	0.25	10.3	18.8
7/9/2011 0:00:00	0	9.4	22.5
7/10/2011 0:00:00	0	9.7	23.7
7/11/2011 0:00:00	0	10.3	24.3
7/12/2011 0:00:00	1.5	13.6	20.6
7/13/2011 0:00:00	13.25	13.9	20.3
7/14/2011 0:00:00	13.25	13	17.6
7/15/2011 0:00:00	0	13.3	21.9
7/16/2011 0:00:00	4.75	15.2	18.5
7/17/2011 0:00:00	0.25	12.7	20.6
7/18/2011 0:00:00	0	14.2	23.7
7/19/2011 0:00:00	0.5	12.1	19.4
7/20/2011 0:00:00	0.25	14.2	19.4
7/21/2011 0:00:00	5.5	13	21.9
7/22/2011 0:00:00	0.25	11.2	18.8
7/23/2011 0:00:00	0	9	24.9
7/24/2011 0:00:00	0	12.4	31.6
7/25/2011 0:00:00	1.25	13	20.3
7/26/2011 0:00:00	0	12.4	18.5
7/27/2011 0:00:00	0	12.1	20.9
7/28/2011 0:00:00	0	10.9	25.8
7/29/2011 0:00:00	0	14.5	25.2
7/30/2011 0:00:00	0	12.1	27
7/31/2011 0:00:00	0.5	13	21.9
8/1/2011 0:00:00	0	11.5	26.7
8/2/2011 0:00:00	0	13.3	25.5
8/3/2011 0:00:00	0	12.7	27.4
8/4/2011 0:00:00	0	13	27.4
8/5/2011 0:00:00	0	12.7	24.6
8/6/2011 0:00:00	0	15.8	24.9
8/7/2011 0:00:00	0	13	25.5
8/8/2011 0:00:00	0	13.9	24.9
8/9/2011 0:00:00	0	13.9	21.9
8/10/2011 0:00:00	0.25	14.2	18.2
8/11/2011 0:00:00	0	13.6	23.7
8/12/2011 0:00:00	0	11.2	25.5
8/13/2011 0:00:00	0	11.8	22.8
8/14/2011 0:00:00	0	13.6	20
8/15/2011 0:00:00	0	12.4	22.5
8/16/2011 0:00:00	0	11.5	25.8
8/17/2011 0:00:00	0	10	25.8
8/18/2011 0:00:00	0	9.4	24.9
8/19/2011 0:00:00	0	10	26.7
8/20/2011 0:00:00	0	11.8	31.6
8/21/2011 0:00:00	0	14.2	30.4
8/22/2011 0:00:00	14.25	15.2	19.1
8/23/2011 0:00:00	0	15.2	23.4
8/24/2011 0:00:00	0	12.7	28.6
8/25/2011 0:00:00	0	13.9	28.6
8/26/2011 0:00:00	0	13.6	28.9
8/27/2011 0:00:00	0	13.6	29.2
8/28/2011 0:00:00	0	12.1	29.2
8/29/2011 0:00:00	0	12.7	21.6
8/30/2011 0:00:00	0.25	13.9	21.3
8/31/2011 0:00:00	3.5	11.8	20.9
9/1/2011 0:00:00	0	10	19.7
9/2/2011 0:00:00	0	10.6	22.5
9/3/2011 0:00:00	0	11.2	28.9
9/4/2011 0:00:00	0	10.3	29.5
9/5/2011 0:00:00	0	10.9	29.5
9/6/2011 0:00:00	0	10.6	30.1
9/7/2011 0:00:00	0	11.8	31.3
9/8/2011 0:00:00	0	11.5	31.6
9/9/2011 0:00:00	0	11.2	30.4
9/10/2011 0:00:00	0	12.4	30.4
9/11/2011 0:00:00	0	12.1	31.3
9/12/2011 0:00:00	0	12.7	27.7
9/13/2011 0:00:00	0	13.9	20.3
9/14/2011 0:00:00	0	15.2	19.7
9/15/2011 0:00:00	0	12.1	16.7
9/16/2011 0:00:00	0	8.4	17.6
9/17/2011 0:00:00	2.5	10.3	17.9
9/18/2011 0:00:00	4.75	11.8	16.7
9/19/2011 0:00:00	0	10.3	20
9/20/2011 0:00:00	0	8.4	24.3
9/21/2011 0:00:00	1.25	11.8	22.8
9/22/2011 0:00:00	32.25	14.8	18.5
9/23/2011 0:00:00	0	15.5	25.2
9/24/2011 0:00:00	0	12.4	22.8
9/25/2011 0:00:00	4	10.9	22.2
9/26/2011 0:00:00	32	9	12.1
9/27/2011 0:00:00	29.75	10.3	17.6
9/28/2011 0:00:00	0	7.2	19.1
9/29/2011 0:00:00	0	8.4	21.6
9/30/2011 0:00:00	0	10.6	18.2
10/1/2011 0:00:00	1.25	10.6	16.1
10/2/2011 0:00:00	1.25	9.4	16.1
10/3/2011 0:00:00	2.75	10.6	15.2
10/4/2011 0:00:00	0.75	9.4	15.8
10/5/2011 0:00:00	4	9.4	11.8
10/6/2011 0:00:00	0	10.3	13.9
10/7/2011 0:00:00	2.5	10	12.7
10/8/2011 0:00:00	0.5	6.6	17.3
10/9/2011 0:00:00	1.25	8.4	16.1
10/10/2011 0:00:00	15	8.1	11.8
10/11/2011 0:00:00	12.75	10.3	13.6
10/12/2011 0:00:00	13	7.2	13.3
10/13/2011 0:00:00	0	4.5	13.9
10/14/2011 0:00:00	0	4.8	14.2
10/15/2011 0:00:00	0	2.3	14.5
10/16/2011 0:00:00	0	2	14.5
10/17/2011 0:00:00	0	5.4	15.2
10/18/2011 0:00:00	0	5.4	18.8
10/19/2011 0:00:00	2.25	6.3	15.8
10/20/2011 0:00:00	6.5	8.4	13.9
10/21/2011 0:00:00	8.5	8.7	11.5
10/22/2011 0:00:00	11.5	10	12.1
10/23/2011 0:00:00	0	6.3	14.8
10/24/2011 0:00:00	2.25	6.3	11.5
10/25/2011 0:00:00	0	2.9	13
10/26/2011 0:00:00	1	1.7	8.4
10/27/2011 0:00:00	0.25	3.9	11.2
10/28/2011 0:00:00	12.75	4.5	9
10/29/2011 0:00:00	0.25	4.5	12.1
10/30/2011 0:00:00	12.75	5.4	9.7
10/31/2011 0:00:00	0	4.2	11.2
11/1/2011 0:00:00	0	1.1	9.7
11/2/2011 0:00:00	9.25	0.8	7.2
11/3/2011 0:00:00	2	2.6	10
11/4/2011 0:00:00	0	-0.4	8.4
11/5/2011 0:00:00	0	-0.4	12.4
11/6/2011 0:00:00	0.25	-1.6	7.5
11/7/2011 0:00:00	6	1.1	6.3
11/8/2011 0:00:00	1.75	5.1	8.4
11/9/2011 0:00:00	0	5.1	11.2
11/10/2011 0:00:00	0	3.6	11.8
11/11/2011 0:00:00	22	2.6	7.5
11/12/2011 0:00:00	6.25	0.8	5.1
11/13/2011 0:00:00	2.75	3.9	9.4
11/14/2011 0:00:00	0	3.6	8.7
11/15/2011 0:00:00	0	-1.3	12.4
11/16/2011 0:00:00	14.5	-1	4.5
11/17/2011 0:00:00	2	0.2	7.8
11/18/2011 0:00:00	0.25	-1.9	2.3
11/19/2011 0:00:00	0.25	-4.4	2
11/20/2011 0:00:00	0	-6.2	0.8
11/21/2011 0:00:00	0.75	-1.9	2.9
11/22/2011 0:00:00	32.25	1.7	12.4
11/23/2011 0:00:00	36.25	0.8	6
11/24/2011 0:00:00	2.25	1.1	6.6
11/25/2011 0:00:00	0	2.6	13.6
11/26/2011 0:00:00	5.75	2.9	6
11/27/2011 0:00:00	28.5	5.4	11.8
11/28/2011 0:00:00	0	1.1	7.2
11/29/2011 0:00:00	3.75	2.3	5.1
11/30/2011 0:00:00	1	0.8	6.9
12/1/2011 0:00:00	0.25	-1	2.9
12/2/2011 0:00:00	0	0.2	6.3
12/3/2011 0:00:00	0	0.2	5.1
12/4/2011 0:00:00	0	-1.9	6.6
12/5/2011 0:00:00	0	-2.2	4.5
12/6/2011 0:00:00	1	-2.5	3.6
12/7/2011 0:00:00	1.75	-0.1	4.5
12/8/2011 0:00:00	0	-2.5	2.9
12/9/2011 0:00:00	0.25	-3.2	3.6
12/10/2011 0:00:00	1.25	-1.9	0.8
12/11/2011 0:00:00	0	-1.6	4.2
12/12/2011 0:00:00	0.25	-3.2	3.9
12/13/2011 0:00:00	0	-3.2	3.3
12/14/2011 0:00:00	0.25	-1	3.9
12/15/2011 0:00:00	1.25	1.1	4.5
12/16/2011 0:00:00	0.75	3.3	6
12/17/2011 0:00:00	1.5	4.5	6.9
12/18/2011 0:00:00	10.5	4.5	6.9
12/19/2011 0:00:00	1.25	3.3	6.9
12/20/2011 0:00:00	3.75	1.4	6.9
12/21/2011 0:00:00	0.25	-1.9	5.4
12/22/2011 0:00:00	0	-3.8	2
12/23/2011 0:00:00	0.5	-2.2	4.8
12/24/2011 0:00:00	10.25	2.3	5.7
12/25/2011 0:00:00	3	2	9.7
12/26/2011 0:00:00	1.5	2	6.3
12/27/2011 0:00:00	12.25	2.9	6.9
12/28/2011 0:00:00	11.25	5.1	11.5
12/29/2011 0:00:00	2	4.2	10.3
12/30/2011 0:00:00	4.5	2.3	9
12/31/2011 0:00:00	0	0.8	5.4
1/1/2012 0:00:00	0	1.7	7.8
1/2/2012 0:00:00	10	1.4	9.7
1/3/2012 0:00:00	9.75	4.2	8.7
1/4/2012 0:00:00	17.75	5.7	10
1/5/2012 0:00:00	6.75	5.1	7.8
1/6/2012 0:00:00	0	0.2	5.7
1/7/2012 0:00:00	0.5	-0.1	3.3
1/8/2012 0:00:00	1	2.6	6.3
1/9/2012 0:00:00	3.25	4.5	7.5
1/10/2012 0:00:00	0	-0.4	11.5
1/11/2012 0:00:00	0	-2.2	10
1/12/2012 0:00:00	0	-1.9	4.5
1/13/2012 0:00:00	0	-3.8	2.6
1/14/2012 0:00:00	1.5	0.2	2
1/15/2012 0:00:00	0.25	-4.4	2.6
1/16/2012 0:00:00	0	-5.3	-1.9
1/17/2012 0:00:00	0	-10.8	-4.1
1/18/2012 0:00:00	0	-12.9	-9.3
1/19/2012 0:00:00	0	-9.3	-5.9
1/20/2012 0:00:00	0	-6.8	0.5
1/21/2012 0:00:00	43.25	0.2	10.6
1/22/2012 0:00:00	12	-1.3	4.2
1/23/2012 0:00:00	0.25	-1	10.6
1/24/2012 0:00:00	16.5	-1	9
1/25/2012 0:00:00	3.75	2.3	8.4
1/26/2012 0:00:00	2.75	0.2	7.2
1/27/2012 0:00:00	0	-1.6	10.3
1/28/2012 0:00:00	5.25	0.5	1.4
1/29/2012 0:00:00	37.25	1.4	5.7
1/30/2012 0:00:00	1.5	3.9	9.4
1/31/2012 0:00:00	5	3.9	7.2
2/1/2012 0:00:00	13.25	0.2	6.6
2/2/2012 0:00:00	0	-0.1	12.4
2/3/2012 0:00:00	0.25	-0.1	16.4
2/4/2012 0:00:00	0	-1.3	15.8
2/5/2012 0:00:00	0	-1.6	9.7
2/6/2012 0:00:00	0	-0.1	16.7
2/7/2012 0:00:00	0	1.7	17
2/8/2012 0:00:00	1.5	1.1	8.4
2/9/2012 0:00:00	0.25	1.1	12.7
2/10/2012 0:00:00	0	5.4	12.4
2/11/2012 0:00:00	4.5	6	11.8
2/12/2012 0:00:00	1.75	5.4	7.8
2/13/2012 0:00:00	1.5	5.1	13
2/14/2012 0:00:00	2	0.8	12.4
2/15/2012 0:00:00	0	1.7	7.2
2/16/2012 0:00:00	3	2.3	10.9
2/17/2012 0:00:00	13	2.6	14.2
2/18/2012 0:00:00	6.25	2.9	5.1
2/19/2012 0:00:00	1.5	-0.1	6.9
2/20/2012 0:00:00	3	-0.7	12.7
2/21/2012 0:00:00	26	3.6	9.7
2/22/2012 0:00:00	21.75	5.1	9
2/23/2012 0:00:00	0.25	5.1	13.3
2/24/2012 0:00:00	16.5	0.5	10
2/25/2012 0:00:00	19.25	1.4	4.5
2/26/2012 0:00:00	0	-1	11.2
2/27/2012 0:00:00	0	-3.2	10.6
2/28/2012 0:00:00	0	-1.9	11.8
2/29/2012 0:00:00	3	-0.7	10.9
3/1/2012 0:00:00	2.5	0.5	10.9
3/2/2012 0:00:00	2.5	1.4	4.8
3/3/2012 0:00:00	4.25	3.3	14.8
3/4/2012 0:00:00	13	5.7	14.2
3/5/2012 0:00:00	19.25	1.4	11.5
3/6/2012 0:00:00	1.25	-1.9	11.8
3/7/2012 0:00:00	0	-2.5	10.9
3/8/2012 0:00:00	0	-1.3	15.5
3/9/2012 0:00:00	14	9.7	12.1
3/10/2012 0:00:00	17.75	10.3	11.5
3/11/2012 0:00:00	12.5	8.7	11.8
3/12/2012 0:00:00	4.25	8.7	11.5
3/13/2012 0:00:00	7.5	0.2	10
3/14/2012 0:00:00	6	-0.7	2.6
3/15/2012 0:00:00	14.75	1.1	17
3/16/2012 0:00:00	8.5	9.4	13.3
3/17/2012 0:00:00	3.25	8.1	13
3/18/2012 0:00:00	0.25	7.8	11.8
3/19/2012 0:00:00	0	7.2	13.3
3/20/2012 0:00:00	9.75	8.4	12.4
3/21/2012 0:00:00	0.25	6.9	13.6
3/22/2012 0:00:00	0	4.2	13.3
3/23/2012 0:00:00	0	4.2	13.9
3/24/2012 0:00:00	0	5.4	16.4
3/25/2012 0:00:00	0	8.7	16.7
3/26/2012 0:00:00	1.5	10.6	13
3/27/2012 0:00:00	0.25	8.1	17.3
3/28/2012 0:00:00	1.25	8.7	16.1
3/29/2012 0:00:00	14.25	10.3	12.4
3/30/2012 0:00:00	17	9.4	14.5
3/31/2012 0:00:00	4.5	9	11.8
4/1/2012 0:00:00	4.75	7.2	15.2
4/2/2012 0:00:00	0	9	16.4
4/3/2012 0:00:00	10.25	10	15.2
4/4/2012 0:00:00	0	5.7	14.2
4/5/2012 0:00:00	0	9	15.2
4/6/2012 0:00:00	0	8.1	14.8
4/7/2012 0:00:00	0	6.9	17.3
4/8/2012 0:00:00	0	9.4	19.4
4/9/2012 0:00:00	0	9.7	22.2
4/10/2012 0:00:00	0	10.3	22.5
4/11/2012 0:00:00	2.5	6.9	15.8
4/12/2012 0:00:00	5.5	7.8	16.4
4/13/2012 0:00:00	0	6.6	15.8
4/14/2012 0:00:00	0	8.4	17.6
4/15/2012 0:00:00	0	11.5	16.1
4/16/2012 0:00:00	10.25	11.5	15.5
4/17/2012 0:00:00	0.75	4.5	15.5
4/18/2012 0:00:00	3.25	10.3	15.5
4/19/2012 0:00:00	13	10.6	16.4
4/20/2012 0:00:00	23.5	10	16.1
4/21/2012 0:00:00	0	7.8	18.8
4/22/2012 0:00:00	0	13	23.1
4/23/2012 0:00:00	0	12.7	23.4
4/24/2012 0:00:00	19.5	13.3	16.1
4/25/2012 0:00:00	7.5	13.3	16.7
4/26/2012 0:00:00	10	7.5	15.5
4/27/2012 0:00:00	0.25	7.5	15.5
4/28/2012 0:00:00	1	9	17
4/29/2012 0:00:00	1.25	13.3	17.6
4/30/2012 0:00:00	19.5	9.7	15.5
5/1/2012 0:00:00	2	10	15.2
5/2/2012 0:00:00	0	5.7	15.8
5/3/2012 0:00:00	3.5	8.1	15.2
5/4/2012 0:00:00	3.25	9	15.2
5/5/2012 0:00:00	0	8.4	16.4
5/6/2012 0:00:00	0	6	18.8
5/7/2012 0:00:00	0	6.9	23.7
5/8/2012 0:00:00	0	8.7	21.3
5/9/2012 0:00:00	0	9.4	15.8
5/10/2012 0:00:00	0	6.6	15.5
5/11/2012 0:00:00	0	2.9	20
5/12/2012 0:00:00	0	7.8	26.7
5/13/2012 0:00:00	0	7.8	28.6
5/14/2012 0:00:00	0	13.9	30.1
5/15/2012 0:00:00	0	10.3	25.2
5/16/2012 0:00:00	0	8.1	21.9
5/17/2012 0:00:00	0	6.3	19.4
5/18/2012 0:00:00	0	7.5	16.7
5/19/2012 0:00:00	0	5.1	20.9
5/20/2012 0:00:00	4.25	10.9	17
5/21/2012 0:00:00	24.25	11.5	15.8
5/22/2012 0:00:00	20	10	14.8
5/23/2012 0:00:00	11	10	16.4
5/24/2012 0:00:00	0	7.2	19.7
5/25/2012 0:00:00	0	10.6	25.5
5/26/2012 0:00:00	0	11.5	26.4
5/27/2012 0:00:00	0	9.4	19.4
5/28/2012 0:00:00	1.25	10.6	16.7
5/29/2012 0:00:00	0	9	17
5/30/2012 0:00:00	2.25	9.4	18.5
5/31/2012 0:00:00	7.75	11.8	15.5
6/1/2012 0:00:00	10.5	12.1	17.6
6/2/2012 0:00:00	0.5	11.2	19.4
6/3/2012 0:00:00	0.5	10	16.4
6/4/2012 0:00:00	2.75	12.4	17
6/5/2012 0:00:00	8	13.3	16.7
6/6/2012 0:00:00	0.25	12.1	17.3
6/7/2012 0:00:00	7	11.8	16.7
6/8/2012 0:00:00	2.25	10.6	16.1
6/9/2012 0:00:00	0	11.8	16.4
6/10/2012 0:00:00	0	13.6	19.7
6/11/2012 0:00:00	0	10.9	24.6
6/12/2012 0:00:00	1.75	16.4	20
6/13/2012 0:00:00	7	11.5	17.3
6/14/2012 0:00:00	0.25	12.4	17.6
6/15/2012 0:00:00	0	11.2	22.5
6/16/2012 0:00:00	28.75	16.4	18.8
6/17/2012 0:00:00	7	15.2	20.6
6/18/2012 0:00:00	5	14.2	17.9
6/19/2012 0:00:00	1.25	13.9	19.1
6/20/2012 0:00:00	0.25	12.7	26.1
6/21/2012 0:00:00	0	12.1	26.1
6/22/2012 0:00:00	6.75	15.8	22.2
6/23/2012 0:00:00	8.5	15.2	23.4
6/24/2012 0:00:00	0	13.6	20.3
6/25/2012 0:00:00	0	9.7	22.5
6/26/2012 0:00:00	1.25	14.2	16.7
6/27/2012 0:00:00	0.25	13.9	23.4
6/28/2012 0:00:00	1	15.2	25.8
6/29/2012 0:00:00	1.5	17.3	24.3
6/30/2012 0:00:00	22.25	18.2	19.4
7/1/2012 0:00:00	4.25	16.4	19.1
7/2/2012 0:00:00	0.75	15.5	19.1
7/3/2012 0:00:00	1.25	14.2	20.3
7/4/2012 0:00:00	1.25	12.4	22.5
7/5/2012 0:00:00	1	13.3	26.1
7/6/2012 0:00:00	0.25	14.5	28.3
7/7/2012 0:00:00	0.25	14.5	29.8
7/8/2012 0:00:00	0	16.7	30.4
7/9/2012 0:00:00	0	18.8	28
7/10/2012 0:00:00	0	16.1	26.4
7/11/2012 0:00:00	0	16.1	29.2
7/12/2012 0:00:00	0	16.7	28
7/13/2012 0:00:00	0.75	17.6	26.4
7/14/2012 0:00:00	0.25	17.9	28
7/15/2012 0:00:00	7	17.9	19.7
7/16/2012 0:00:00	0	17	27
7/17/2012 0:00:00	0	19.1	29.5
7/18/2012 0:00:00	0	19.1	22.5
7/19/2012 0:00:00	0	18.8	28.9
7/20/2012 0:00:00	10	18.5	20.6
7/21/2012 0:00:00	1	17.6	22.8
7/22/2012 0:00:00	0.25	16.1	19.7
7/23/2012 0:00:00	6.25	15.5	17.6
7/24/2012 0:00:00	0	16.4	24
7/25/2012 0:00:00	0	16.4	27.7
7/26/2012 0:00:00	0	18.5	28
7/27/2012 0:00:00	0	17.3	21.9
7/28/2012 0:00:00	0	17.6	23.4
7/29/2012 0:00:00	0	17.3	26.1
7/30/2012 0:00:00	0	16.4	23.1
7/31/2012 0:00:00	0	17.9	24.9
8/1/2012 0:00:00	0	15.8	26.1
8/2/2012 0:00:00	0	17.9	24.9
8/3/2012 0:00:00	0	16.1	30.1
8/4/2012 0:00:00	0	18.5	34.7
8/5/2012 0:00:00	0	19.1	34.4
8/6/2012 0:00:00	0	19.4	28.3
8/7/2012 0:00:00	0	17.6	27.7
8/8/2012 0:00:00	0	18.8	20.6
8/9/2012 0:00:00	0	16.7	25.8
8/10/2012 0:00:00	0	16.1	26.7
8/11/2012 0:00:00	0	16.4	29.2
8/12/2012 0:00:00	0	17.3	31.3
8/13/2012 0:00:00	0	16.4	28.3
8/14/2012 0:00:00	0	16.7	28
8/15/2012 0:00:00	0	18.5	33.8
8/16/2012 0:00:00	0	18.8	35.3
8/17/2012 0:00:00	0	18.2	35.3
8/18/2012 0:00:00	0	18.5	29.2
8/19/2012 0:00:00	0	18.2	22.8
8/20/2012 0:00:00	0	18.2	26.1
8/21/2012 0:00:00	0.5	16.7	22.2
8/22/2012 0:00:00	0	16.4	23.4
8/23/2012 0:00:00	0	16.1	21.6
8/24/2012 0:00:00	1	15.2	22.2
8/25/2012 0:00:00	0	14.5	28.6
8/26/2012 0:00:00	0	15.5	26.4
8/27/2012 0:00:00	0	16.7	24.9
8/28/2012 0:00:00	0	15.8	22.8
8/29/2012 0:00:00	0	17	22.2
8/30/2012 0:00:00	0	16.4	22.8
8/31/2012 0:00:00	0	13.3	23.4
9/1/2012 0:00:00	0	12.7	23.4
9/2/2012 0:00:00	0	13.6	23.1
9/3/2012 0:00:00	0	13.6	24.3
9/4/2012 0:00:00	0	14.5	26.1
9/5/2012 0:00:00	0	14.8	25.5
9/6/2012 0:00:00	0	16.4	30.1
9/7/2012 0:00:00	0	16.1	31.6
9/8/2012 0:00:00	0	16.1	30.7
9/9/2012 0:00:00	1.5	17	22.2
9/10/2012 0:00:00	6.25	13.3	20
9/11/2012 0:00:00	0	12.1	21.3
9/12/2012 0:00:00	0	12.7	24.9
9/13/2012 0:00:00	0	13.9	26.7
9/14/2012 0:00:00	0	13.6	26.7
9/15/2012 0:00:00	0	14.2	26.1
9/16/2012 0:00:00	0	14.5	28.9
9/17/2012 0:00:00	0	15.5	29.5
9/18/2012 0:00:00	0	14.2	28
9/19/2012 0:00:00	0	14.2	26.7
9/20/2012 0:00:00	0	14.2	26.7
9/21/2012 0:00:00	0	14.8	18.5
9/22/2012 0:00:00	0	16.7	19.1
9/23/2012 0:00:00	0	15.8	21.9
9/24/2012 0:00:00	0	14.8	21.6
9/25/2012 0:00:00	0	14.8	23.1
9/26/2012 0:00:00	0	13.3	22.8
9/27/2012 0:00:00	0	13.6	24.3
9/28/2012 0:00:00	0	16.4	23.7
9/29/2012 0:00:00	0.25	13.9	21.6
9/30/2012 0:00:00	0	11.5	21.9
10/1/2012 0:00:00	0	12.7	22.2
10/2/2012 0:00:00	0	12.4	18.5
10/3/2012 0:00:00	0	13	20.9
10/4/2012 0:00:00	0	12.4	22.5
10/5/2012 0:00:00	0	12.7	22.8
10/6/2012 0:00:00	0	13.9	24.6
10/7/2012 0:00:00	0	11.8	24
10/8/2012 0:00:00	0	12.1	24.6
10/9/2012 0:00:00	0	12.1	20.6
10/10/2012 0:00:00	0	12.4	17.6
10/11/2012 0:00:00	0	11.5	19.4
10/12/2012 0:00:00	8.75	13.9	15.5
10/13/2012 0:00:00	23.5	14.8	18.2
10/14/2012 0:00:00	28.25	16.4	17.3
10/15/2012 0:00:00	11.25	14.5	17.6
10/16/2012 0:00:00	2.5	13.6	17.6
10/17/2012 0:00:00	0	12.7	16.4
10/18/2012 0:00:00	32.25	13.6	15.5
10/19/2012 0:00:00	13.5	12.4	17.3
10/20/2012 0:00:00	5	9	14.5
10/21/2012 0:00:00	2.25	3.3	12.1
10/22/2012 0:00:00	0	2.3	12.7
10/23/2012 0:00:00	2.5	4.2	7.8
10/24/2012 0:00:00	0	3.3	13
10/25/2012 0:00:00	0	2	9.7
10/26/2012 0:00:00	3.5	4.8	8.1
10/27/2012 0:00:00	19.5	6	11.8
10/28/2012 0:00:00	7	6.3	17.6
10/29/2012 0:00:00	29	13	17.6
10/30/2012 0:00:00	24.5	14.2	15.5
10/31/2012 0:00:00	15	13.3	14.5
11/1/2012 0:00:00	3	13.3	16.1
11/2/2012 0:00:00	0.75	13.9	17.3
11/3/2012 0:00:00	12.25	14.2	16.7
11/4/2012 0:00:00	12.25	14.8	18.8
11/5/2012 0:00:00	2.5	12.4	17.9
11/6/2012 0:00:00	6.5	12.7	14.8
11/7/2012 0:00:00	0	9.7	15.8
11/8/2012 0:00:00	0	9	15.2
11/9/2012 0:00:00	0	7.5	12.7
11/10/2012 0:00:00	0	0.8	11.2
11/11/2012 0:00:00	8	6.3	11.2
11/12/2012 0:00:00	7.5	8.7	11.8
11/13/2012 0:00:00	9.75	10.9	13.3
11/14/2012 0:00:00	2.75	11.2	13.9
11/15/2012 0:00:00	0	9.7	13.6
11/16/2012 0:00:00	2.75	8.4	12.1
11/17/2012 0:00:00	19	10.3	13.3
11/18/2012 0:00:00	3.25	10	11.5
11/19/2012 0:00:00	57.5	10.6	13
11/20/2012 0:00:00	2.5	7.8	12.4
11/21/2012 0:00:00	11.25	5.4	12.1
11/22/2012 0:00:00	0.25	4.5	11.5
11/23/2012 0:00:00	15.25	9	11.5
11/24/2012 0:00:00	0.25	4.2	13
11/25/2012 0:00:00	0	2.3	11.8
11/26/2012 0:00:00	0	1.7	12.4
11/27/2012 0:00:00	0.25	2.3	12.4
11/28/2012 0:00:00	0.5	3.9	13.9
11/29/2012 0:00:00	3.5	9.7	13
11/30/2012 0:00:00	12.75	10.3	12.4
12/1/2012 0:00:00	8.75	10.9	13.6
12/2/2012 0:00:00	15.5	10.6	12.7
12/3/2012 0:00:00	5	10.6	13.3
12/4/2012 0:00:00	16.5	10.6	13.6
12/5/2012 0:00:00	1.75	9	12.4
12/6/2012 0:00:00	14.25	6.9	10.3
12/7/2012 0:00:00	11	5.7	10.6
12/8/2012 0:00:00	0.25	3.3	8.4
12/9/2012 0:00:00	2.5	2.3	6
12/10/2012 0:00:00	3.5	2	4.2
12/11/2012 0:00:00	5.75	1.4	5.1
12/12/2012 0:00:00	4	3.3	5.7
12/13/2012 0:00:00	4	2.3	5.1
12/14/2012 0:00:00	7.25	0.5	3.9
12/15/2012 0:00:00	0.5	-0.4	2
12/16/2012 0:00:00	17.5	1.4	3.9
12/17/2012 0:00:00	16.5	1.1	4.2
12/18/2012 0:00:00	0.25	-0.7	2.9
12/19/2012 0:00:00	0.25	-1	1.4
12/20/2012 0:00:00	23.75	0.8	2.3
12/21/2012 0:00:00	0.75	-0.4	3.6
12/22/2012 0:00:00	2.75	0.2	2.9
12/23/2012 0:00:00	0.25	-0.1	3.3
12/24/2012 0:00:00	3	0.2	4.5
12/25/2012 0:00:00	0.25	0.5	9.7
12/26/2012 0:00:00	1	1.1	4.8
12/27/2012 0:00:00	2.75	0.8	4.2
12/28/2012 0:00:00	0.5	-0.1	7.2
12/29/2012 0:00:00	4	1.1	7.8
12/30/2012 0:00:00	0.25	-1.6	6
12/31/2012 0:00:00	0	-2.2	1.1
1/1/2013 0:00:00	0	-3.5	1.7
1/2/2013 0:00:00	0.25	-2.2	4.5
1/3/2013 0:00:00	0	-3.2	4.2
1/4/2013 0:00:00	11.5	0.2	2.6
1/5/2013 0:00:00	7.75	0.8	3.6
1/6/2013 0:00:00	3.5	2	5.1
1/7/2013 0:00:00	18.25	2.3	13.3
1/8/2013 0:00:00	27.25	2	5.1
1/9/2013 0:00:00	33.75	1.1	7.5
1/10/2013 0:00:00	4.25	-2.5	2.6
1/11/2013 0:00:00	0	-4.1	2
1/12/2013 0:00:00	0	-5.9	2.9
1/13/2013 0:00:00	0	-7.1	-0.4
1/14/2013 0:00:00	0	-2.5	0.8
1/15/2013 0:00:00	0	-1.6	2.9
1/16/2013 0:00:00	0	-2.5	4.2
1/17/2013 0:00:00	0	-3.2	4.5
1/18/2013 0:00:00	0	-2.2	1.1
1/19/2013 0:00:00	0.25	-2.5	5.1
1/20/2013 0:00:00	0	-2.5	8.4
1/21/2013 0:00:00	0	-2.9	12.4
1/22/2013 0:00:00	0.25	-3.2	4.2
1/23/2013 0:00:00	14.75	0.8	5.1
1/24/2013 0:00:00	1.5	1.4	11.5
1/25/2013 0:00:00	3	6	11.5
1/26/2013 0:00:00	9.75	2.6	9
1/27/2013 0:00:00	5	4.8	10
1/28/2013 0:00:00	4.75	6	10.3
1/29/2013 0:00:00	8	9.4	10.9
1/30/2013 0:00:00	2	10	12.7
1/31/2013 0:00:00	5	10.9	13
2/1/2013 0:00:00	1.75	2.6	13
2/2/2013 0:00:00	0	-0.4	10.3
2/3/2013 0:00:00	3.25	2.6	5.1
2/4/2013 0:00:00	2.25	4.5	7.2
2/5/2013 0:00:00	3.5	4.2	11.8
2/6/2013 0:00:00	3.5	4.8	13.3
2/7/2013 0:00:00	2	1.4	6.6
2/8/2013 0:00:00	0	2.3	11.5
2/9/2013 0:00:00	0	4.2	11.5
2/10/2013 0:00:00	0	1.4	12.7
2/11/2013 0:00:00	1.75	6.9	10.9
2/12/2013 0:00:00	0.25	9.7	14.2
2/13/2013 0:00:00	0	9	13.9
2/14/2013 0:00:00	3.5	9.4	12.1
2/15/2013 0:00:00	0.25	4.2	15.2
2/16/2013 0:00:00	11.5	7.5	13.9
2/17/2013 0:00:00	0.75	4.2	13
2/18/2013 0:00:00	0	3.9	11.2
2/19/2013 0:00:00	0	1.1	12.1
2/20/2013 0:00:00	0	-0.7	9.4
2/21/2013 0:00:00	5.75	2.6	10.9
2/22/2013 0:00:00	11.5	8.7	11.5
2/23/2013 0:00:00	2	7.2	11.8
2/24/2013 0:00:00	3	7.8	12.7
2/25/2013 0:00:00	23.5	8.7	10.3
2/26/2013 0:00:00	0.75	3.9	12.7
2/27/2013 0:00:00	5.5	3.3	12.4
2/28/2013 0:00:00	15	6.9	10.6
3/1/2013 0:00:00	32.25	10	13
3/2/2013 0:00:00	24.75	9.7	15.5
3/3/2013 0:00:00	0.5	2.9	13.9
3/4/2013 0:00:00	0.25	0.8	15.2
3/5/2013 0:00:00	0	6.6	13.6
3/6/2013 0:00:00	2.5	7.5	12.7
3/7/2013 0:00:00	2.5	7.8	13
3/8/2013 0:00:00	0	3.6	15.5
3/9/2013 0:00:00	0	2.3	16.1
3/10/2013 0:00:00	0.25	6.9	13
3/11/2013 0:00:00	2	7.2	14.8
3/12/2013 0:00:00	43.75	8.4	13.3
3/13/2013 0:00:00	16.25	12.7	15.2
3/14/2013 0:00:00	7.25	12.7	15.2
3/15/2013 0:00:00	10.5	11.8	16.7
3/16/2013 0:00:00	18.25	8.4	13.9
3/17/2013 0:00:00	3.25	7.5	13.9
3/18/2013 0:00:00	5	2.6	13.9
3/19/2013 0:00:00	2.75	1.4	14.2
3/20/2013 0:00:00	15.5	9	12.4
3/21/2013 0:00:00	1.75	6	13.3
3/22/2013 0:00:00	0.75	0.8	12.1
3/23/2013 0:00:00	0	-0.1	14.2
3/24/2013 0:00:00	0	1.1	16.1
3/25/2013 0:00:00	0	4.5	18.8
3/26/2013 0:00:00	0	5.1	18.8
3/27/2013 0:00:00	0	8.1	19.4
3/28/2013 0:00:00	0	10.3	19.4
3/29/2013 0:00:00	0	11.5	20.3
3/30/2013 0:00:00	0	10.9	21.9
3/31/2013 0:00:00	0	11.5	24.6
4/1/2013 0:00:00	0	10.3	21.3
4/2/2013 0:00:00	0	13.9	16.4
4/3/2013 0:00:00	0	13.3	20
4/4/2013 0:00:00	4.75	13.9	16.7
4/5/2013 0:00:00	13.25	10.9	15.8
4/6/2013 0:00:00	13.25	9.7	16.7
4/7/2013 0:00:00	9	8.7	12.1
4/8/2013 0:00:00	0.25	9.7	16.4
4/9/2013 0:00:00	1.5	10.3	15.5
4/10/2013 0:00:00	23.5	12.1	16.7
4/11/2013 0:00:00	7.25	5.1	16.7
4/12/2013 0:00:00	8	4.8	12.1
4/13/2013 0:00:00	2.75	4.2	13
4/14/2013 0:00:00	2.25	5.7	15.8
4/15/2013 0:00:00	7.25	5.1	17.9
4/16/2013 0:00:00	0	4.5	18.5
4/17/2013 0:00:00	0	4.5	18.5
4/18/2013 0:00:00	7.75	11.8	14.2
4/19/2013 0:00:00	7.25	11.8	16.4
4/20/2013 0:00:00	10.5	12.4	16.7
4/21/2013 0:00:00	10.75	6.3	16.1
4/22/2013 0:00:00	0	6.6	19.7
4/23/2013 0:00:00	0	7.8	21.6
4/24/2013 0:00:00	0	9.7	21.3
4/25/2013 0:00:00	0	9	21.6
4/26/2013 0:00:00	0	10.9	21.9
4/27/2013 0:00:00	6	13.6	15.5
4/28/2013 0:00:00	8.5	12.7	17.3
4/29/2013 0:00:00	1	11.2	16.4
4/30/2013 0:00:00	0	8.7	17
5/1/2013 0:00:00	0	4.2	19.4
5/2/2013 0:00:00	0	10.3	21.6
5/3/2013 0:00:00	0	12.1	24.9
5/4/2013 0:00:00	0	12.7	28.3
5/5/2013 0:00:00	0	15.5	31
5/6/2013 0:00:00	0	14.8	29.2
5/7/2013 0:00:00	0	14.8	24.9
5/8/2013 0:00:00	0	13.9	23.7
5/9/2013 0:00:00	0	13.9	25.8
5/10/2013 0:00:00	0	14.5	27.4
5/11/2013 0:00:00	0.25	16.1	27.7
5/12/2013 0:00:00	24.25	17	22.8
5/13/2013 0:00:00	18.25	12.1	19.7
5/14/2013 0:00:00	0.75	11.2	18.5
5/15/2013 0:00:00	0.25	11.8	21.3
5/16/2013 0:00:00	1.25	14.8	22.8
5/17/2013 0:00:00	2	14.8	18.2
5/18/2013 0:00:00	2.25	14.8	18.2
5/19/2013 0:00:00	0	13.6	19.1
5/20/2013 0:00:00	0	12.1	22.5
5/21/2013 0:00:00	27.5	12.4	15.8
5/22/2013 0:00:00	9	9.7	18.5
5/23/2013 0:00:00	0.25	7.5	18.8
5/24/2013 0:00:00	0.25	8.1	19.7
5/25/2013 0:00:00	3.5	11.8	17.9
5/26/2013 0:00:00	11.5	11.5	16.7
5/27/2013 0:00:00	2	13.3	18.8
5/28/2013 0:00:00	0.25	13	18.5
5/29/2013 0:00:00	1	12.4	17.9
5/30/2013 0:00:00	8.25	13	18.5
5/31/2013 0:00:00	2.5	12.1	19.4
6/1/2013 0:00:00	0.25	11.5	20.3
6/2/2013 0:00:00	0	12.4	23.1
6/3/2013 0:00:00	0	12.4	24.6
6/4/2013 0:00:00	0	13.3	27
6/5/2013 0:00:00	0	15.5	26.1
6/6/2013 0:00:00	0	14.5	26.7
6/7/2013 0:00:00	0.75	14.2	21.6
6/8/2013 0:00:00	0	13	21.3
6/9/2013 0:00:00	0	12.4	22.2
6/10/2013 0:00:00	0	8.4	23.1
6/11/2013 0:00:00	0	14.2	18.5
6/12/2013 0:00:00	3.25	11.2	17.9
6/13/2013 0:00:00	0	10.9	20.3
6/14/2013 0:00:00	2.5	12.1	17.9
6/15/2013 0:00:00	0	10.9	27.4
6/16/2013 0:00:00	3	15.2	26.4
6/17/2013 0:00:00	1	17.3	25.2
6/18/2013 0:00:00	0.75	16.1	20.3
6/19/2013 0:00:00	6	15.2	18.2
6/20/2013 0:00:00	23	14.2	15.5
6/21/2013 0:00:00	0.25	14.2	19.7
6/22/2013 0:00:00	0	16.4	24
6/23/2013 0:00:00	1.5	15.5	24.6
6/24/2013 0:00:00	5	16.7	19.7
6/25/2013 0:00:00	5.5	15.5	22.2
6/26/2013 0:00:00	3.25	16.1	22.2
6/27/2013 0:00:00	1.5	17.3	21.9
6/28/2013 0:00:00	0.25	16.7	26.4
6/29/2013 0:00:00	0	18.5	29.5
6/30/2013 0:00:00	0	19.1	33.2
7/1/2013 0:00:00	0	18.8	31.6
7/2/2013 0:00:00	0	19.1	29.2
7/3/2013 0:00:00	0	16.4	27
7/4/2013 0:00:00	0	14.8	24.9
7/5/2013 0:00:00	0	16.7	25.5
7/6/2013 0:00:00	0	15.5	28
7/7/2013 0:00:00	0	17.3	27.4
7/8/2013 0:00:00	0	16.7	27
7/9/2013 0:00:00	0	16.7	29.8
7/10/2013 0:00:00	0	16.1	25.5
7/11/2013 0:00:00	0	14.2	23.1
7/12/2013 0:00:00	0	13	24
7/13/2013 0:00:00	0	13.3	25.8
7/14/2013 0:00:00	0	14.5	27
7/15/2013 0:00:00	0	15.8	30.1
7/16/2013 0:00:00	0.25	18.2	32.5
7/17/2013 0:00:00	2	18.8	26.1
7/18/2013 0:00:00	0	18.8	27.4
7/19/2013 0:00:00	0	17.3	28.6
7/20/2013 0:00:00	0	17.3	28.3
7/21/2013 0:00:00	0	16.4	27.4
7/22/2013 0:00:00	0	17	27
7/23/2013 0:00:00	0	16.4	29.2
7/24/2013 0:00:00	0	16.4	30.1
7/25/2013 0:00:00	0	15.8	29.5
7/26/2013 0:00:00	0	15.8	28.6
7/27/2013 0:00:00	0	15.8	26.7
7/28/2013 0:00:00	0	15.5	26.4
7/29/2013 0:00:00	0	16.4	26.4
7/30/2013 0:00:00	0	16.4	27.4
7/31/2013 0:00:00	3.75	16.7	26.7
8/1/2013 0:00:00	0	18.8	22.8
8/2/2013 0:00:00	9.25	17.6	19.4
8/3/2013 0:00:00	0	17.6	24.6
8/4/2013 0:00:00	0	17.9	28.3
8/5/2013 0:00:00	0	17.9	29.2
8/6/2013 0:00:00	0	16.7	29.5
8/7/2013 0:00:00	0	16.7	29.8
8/8/2013 0:00:00	0	17	28.9
8/9/2013 0:00:00	0	17.3	30.4
8/10/2013 0:00:00	0	19.1	28.3
8/11/2013 0:00:00	3.75	18.8	26.1
8/12/2013 0:00:00	0	18.5	26.1
8/13/2013 0:00:00	0	18.2	27.7
8/14/2013 0:00:00	1.25	16.7	26.7
8/15/2013 0:00:00	0.5	19.4	24
8/16/2013 0:00:00	0.5	18.5	27.4
8/17/2013 0:00:00	0	19.4	24.9
8/18/2013 0:00:00	0	18.8	24
8/19/2013 0:00:00	0.25	16.7	22.5
8/20/2013 0:00:00	0	15.2	26.4
8/21/2013 0:00:00	0	16.1	29.2
8/22/2013 0:00:00	0	15.8	29.8
8/23/2013 0:00:00	0	18.2	25.2
8/24/2013 0:00:00	0.5	17.9	23.7
8/25/2013 0:00:00	0	15.5	26.4
8/26/2013 0:00:00	6	18.2	24.6
8/27/2013 0:00:00	6.5	17.3	25.2
8/28/2013 0:00:00	5.5	19.1	25.5
8/29/2013 0:00:00	6	18.8	22.5
8/30/2013 0:00:00	9.5	17	23.1
8/31/2013 0:00:00	0	16.4	28.3
9/1/2013 0:00:00	0	16.1	28.6
9/2/2013 0:00:00	0	17.9	27
9/3/2013 0:00:00	7.75	17.9	23.4
9/4/2013 0:00:00	0	17.3	24.9
9/5/2013 0:00:00	1	17	22.2
9/6/2013 0:00:00	20.25	19.1	22.2
9/7/2013 0:00:00	3.5	18.2	25.2
9/8/2013 0:00:00	0	17.9	24.3
9/9/2013 0:00:00	0	17	26.7
9/10/2013 0:00:00	0	17.3	29.8
9/11/2013 0:00:00	0	19.4	32.8
9/12/2013 0:00:00	0	18.2	30.7
9/13/2013 0:00:00	0	17.3	26.7
9/14/2013 0:00:00	0	18.5	27
9/15/2013 0:00:00	11	17.3	24
9/16/2013 0:00:00	2.5	17.6	20
9/17/2013 0:00:00	0	15.5	20.6
9/18/2013 0:00:00	0	14.5	21.6
9/19/2013 0:00:00	0	14.2	24.6
9/20/2013 0:00:00	0	13.3	25.2
9/21/2013 0:00:00	7.75	16.7	20.6
9/22/2013 0:00:00	10.5	15.2	17
9/23/2013 0:00:00	8.5	12.7	17.9
9/24/2013 0:00:00	0	11.8	17.6
9/25/2013 0:00:00	0	9.4	21.6
9/26/2013 0:00:00	0	6.9	20.9
9/27/2013 0:00:00	0	11.2	12.4
